# Supplementary material for: Influence of the Microenvironment in the Transcriptome of Leishmania infantum Promastigotes: Sand Fly versus Culture
Source: PLoS Negl Trop Dis. 2016 May 10;10(5):e0004693. doi: 10.1371/journal.pntd.0004693 (PMC4862625; doi:10.1371/journal.pntd.0004693)
Supplement: S3 Table — Mean fluorescence intensity values obtained in Pro-Per/Pro-Stat cDNA-genomic DNA microarray hybridization. (XLS) [file pntd.0004693.s004.xls]

## Sheet: Supporting information file 3
S3 TABLE. Mean fluorescence intensity values.
Table S3. The results of the Pro-Per/Pro-Stat cDNA-microarray hybridization analysis for all spots.
ID_REF	Avg. Signal	Avg. Green Signal	Avg. Red Signal
1E1	489,2149702	538,0897284	444,7795125
2E1	251,3659125	269,7240342	234,2572924
3E1	245,347303	266,7497924	225,6620279
4E1	216,3162596	224,3711548	208,5505341
5E1	260,3207598	250,6163121	270,4009864
6E1	354,8548149	402,2708296	313,0277673
7E1	343,1462792	335,2561767	351,2220717
8E1	544,4194828	559,5189466	529,7275008
9E1	344,8813814	345,0033719	344,7594341
1E2	1114,41052	998,6047181	1243,646045
10E1	1505,20191	850,2930242	2664,531786
11E1	688,2529154	803,6630218	589,4162886
12E1	418,3964739	437,0810821	400,5106068
13E1	1415,371637	1492,781196	1341,976223
14E1	1167,49981	1121,906519	1214,945973
15E1	698,5090025	671,515253	726,5878539
16E1	1555,59418	1734,815727	1394,887777
17E1	958,0764326	1002,294295	915,8093138
18E1	3262,886693	4610,582932	2309,128744
19E1	227,2308789	225,590661	228,8830225
2E2	250,2871006	243,8916619	256,8502434
20E1	377,3797248	348,7138762	408,402035
21E1	1426,32963	1248,156823	1629,936379
22E1	1263,470621	1233,817475	1293,836441
23E1	500,2568053	539,9643082	463,4692838
24E1	460,4555575	475,7686503	445,635332
25E1	561,610721	477,5185966	660,511662
26E1	1670,045608	1407,718974	1981,256476
27E1	360,2788097	352,231372	368,5101073
28E1	770,8288212	613,0921722	969,1480311
29E1	220,2543489	228,1212113	212,6587789
3E2	512,2479752	506,2889197	518,2771692
30E1	209,4271937	212,6975812	206,207091
31E1	250,8190872	255,7552479	245,9781959
32E1	216,4377662	220,5996824	212,3543704
33E1	489,1438298	528,1729336	452,9987641
34E1	1233,192069	1158,647878	1312,532227
35E1	637,9923037	578,6740471	703,3911088
36E1	881,3013541	1113,277	697,6629149
37E1	582,5864799	680,9493376	498,4320975
38E1	412,9671549	417,0836982	408,8912411
39E1	515,8996833	513,6777357	518,1312421
4E2	308,8751985	315,1394704	302,7354463
40E1	584,2365097	575,5591461	593,0446968
41E1	5418,145896	7499,266606	3914,556782
42E1	558,1368158	557,090168	559,18543
43E1	505,6141618	518,9024489	492,6661672
44E1	205,932336	205,0805069	206,7877033
45E1	2209,085251	1677,658715	2908,850055
46E1	6618,551715	6216,70101	7046,378254
47E1	2139,339389	2826,170889	1619,425435
48E1	3643,68729	4632,257608	2866,087811
49E1	1055,300705	973,1423165	1144,395388
5E2	787,423001	878,9535157	705,4240884
50E1	2032,585014	1773,151329	2329,977013
51E1	627,9531972	509,4322041	774,0484695
52E1	641,0464246	639,3149727	642,7825657
53E1	659,1697581	616,3429714	704,9723775
54E1	238,8674749	241,9798544	235,7951272
55E1	215,1774688	211,0020499	219,435513
56E1	218,9670512	217,7038982	220,2375332
57E1	595,9917854	640,5971897	554,4922988
58E1	890,2870111	841,5140827	941,8867473
59E1	214,7920235	218,6606953	210,9917984
6E2	221,0692989	229,5519122	212,9001429
60E1	272,7921566	253,1443762	293,9648979
61E1	740,0744323	707,7356415	773,8908899
62E1	1029,697704	968,8437737	1094,373924
63E1	1580,464555	1946,589573	1283,202296
64E1	223,1726981	228,4930766	217,9762027
65E1	813,6267946	760,3588326	870,6265154
66E1	1672,066527	1966,479695	1421,731676
67E1	294,8658875	292,2225479	297,5331378
68E1	272,1497378	267,6709474	276,7034693
69E1	212,0535516	220,1174583	204,2850626
7E2	408,037605	434,2432518	383,4134126
70E1	211,3350422	208,7515612	213,950496
71E1	437,8243993	433,4345228	442,2587369
72E1	1364,473163	1544,174304	1205,684492
73E1	268,2968968	265,2863914	271,3415658
74E1	1336,582904	1093,168645	1634,197858
75E1	262,525113	263,740694	261,3151346
76E1	1294,25431	1401,271089	1195,410532
77E1	347,8504093	368,3388972	328,5015733
78E1	258,5527163	264,6159465	252,6284149
79E1	237,2591741	239,2679687	235,2672444
8E2	484,2449973	495,0921776	473,6354723
80E1	1841,41806	2028,081516	1671,935002
81E1	232,1582791	232,6396605	231,6778938
82E1	232,1564375	227,0096928	237,4198688
83E1	264,5375062	279,0056014	250,8196675
84E1	936,1970516	989,6353415	885,6443203
85E1	250,1116621	250,228125	249,9952535
86E1	3817,908264	4258,510732	3422,89228
87E1	225,2289162	228,3252547	222,1745675
88E1	926,3070475	1060,113524	809,3894913
89E1	2237,620902	2235,579867	2239,663799
9E2	815,0029377	553,4720588	1200,114401
90E1	884,7636662	975,9994616	802,0565336
91E1	231,2273511	231,1758083	231,2789054
92E1	273,1172518	264,1480975	282,3909539
93E1	1199,070054	1198,27531	1199,865325
94E1	2759,832675	2549,790612	2987,177205
95E1	310,6651857	297,3593232	324,5664422
96E1	1990,640244	1744,945999	2270,929062
97E1	1549,439131	1582,230115	1517,327725
98E1	646,828637	643,6337843	650,0393482
99E1	1599,902542	1994,668294	1283,265068
1E3	250,1434081	260,8976131	239,8324915
10E2	1373,760611	1108,041525	1703,201706
100E1	2520,422574	2364,140259	2687,035985
101E1	9119,041172	9547,890722	8709,453671
102E1	755,4322984	743,9921362	767,0483728
103E1	819,6666935	798,1817605	841,7299438
104E1	2777,362656	3776,411081	2042,612194
105E1	2514,228172	2388,02062	2647,105827
106E1	687,9747633	618,1787063	765,6512109
107E1	2132,578991	1943,309796	2340,282111
108E1	281,2283415	301,9759476	261,9062236
109E1	4760,17934	4824,399204	4696,814337
110E1	1415,017084	1460,179956	1371,251084
11E2	436,3272011	449,0647194	423,9509767
111E1	450,1187267	391,6469725	517,3201437
112E1	359,2618861	309,5782671	416,9191333
113E1	2470,607964	2449,152904	2492,250975
114E1	3795,128736	3467,547239	4153,657075
115E1	1973,697037	2341,363723	1663,765418
116E1	601,4141192	647,8892563	558,27279
117E1	1124,656107	1303,152099	970,6091554
118E1	273,0601167	294,852536	252,8783654
119E1	641,1174075	658,3752381	624,3119522
120E1	1478,477179	1058,270691	2065,534637
12E2	387,5302275	385,8091286	389,2590042
121E1	316,0130136	318,1470635	313,8932783
122E1	278,2150452	292,0072429	265,0742858
123E1	1790,069593	1849,261602	1732,772228
124E1	1956,114288	1747,588298	2189,522046
125E1	1187,550583	1339,008626	1053,224274
126E1	6249,10407	7542,359738	5177,597334
127E1	723,6433461	816,134822	641,6338063
128E1	955,8516205	831,634739	1098,622121
129E1	683,4458362	683,8946037	682,9973631
130E1	493,7087628	515,2597993	473,0591108
13E2	888,770237	864,4827916	913,7400327
131E1	3061,804261	3877,82748	2417,499329
132E1	3411,916794	4221,285138	2757,732735
133E1	5048,82871	3963,610619	6431,174449
134E1	734,7927106	783,2452747	689,3374848
135E1	3834,174491	4136,611026	3553,849741
136E1	855,586473	881,4979942	830,4366176
137E1	1144,28192	1083,710179	1208,239194
138E1	806,1344738	787,8095786	824,8856163
139E1	331,7651803	388,7701566	283,1187863
140E1	238,0757364	238,1010361	238,0504394
14E2	1065,591212	1109,773672	1023,167749
141E1	1095,389355	1124,444247	1067,085223
142E1	782,7954758	825,4097965	742,3812505
143E1	442,8201111	464,7959236	421,8833274
144E1	918,7932569	981,3288817	860,2427429
145E1	1573,923398	1556,762258	1591,273716
146E1	2135,561913	2082,931612	2189,522046
147E1	1794,06295	818,7599016	3931,142528
148E1	1176,790371	1441,258617	960,8515516
149E1	1519,195474	1473,079989	1566,754626
150E1	1302,032719	1129,90062	1500,387886
15E2	578,8022071	622,1634632	538,462984
151E1	366,3871931	349,2622355	384,3518184
152E1	1430,239819	1437,085067	1423,427176
153E1	3050,683591	2868,936793	3243,944026
154E1	1407,936275	1276,472228	1552,939822
155E1	2045,186701	1916,732444	2182,249616
156E1	621,0936351	626,2045368	616,0244472
157E1	2934,67162	1844,013837	4670,408292
158E1	348,9576132	339,1789585	359,0181901
159E1	819,4185731	769,7307678	872,3138348
160E1	1301,255317	1418,834357	1193,420071
16E2	2570,906774	2753,657781	2400,284336
161E1	1809,008423	1920,013056	1704,421469
162E1	555,274863	557,8293816	552,7320425
163E1	953,633866	783,6652856	1160,466805
164E1	391,9452013	408,4209333	376,1341017
165E1	1528,891125	1457,79585	1603,453648
166E1	1849,746359	1389,956054	2461,63293
167E1	1455,272293	1626,949202	1301,710861
168E1	1816,379492	1836,232609	1796,741024
169E1	866,2750148	923,6417737	812,4712661
170E1	951,9047082	1078,357813	840,2800653
17E2	3151,632042	3759,17333	2642,278941
171E1	279,9693565	292,6671764	267,8224512
172E1	922,1739313	947,8772817	897,1675722
173E1	368,8733701	376,2957514	361,5973942
174E1	682,7671439	766,4244517	608,2412582
175E1	1479,369748	1619,134285	1351,66976
176E1	229,7222301	237,2251821	222,4565813
177E1	971,5380067	1120,411665	842,4457969
178E1	1185,77268	1175,67228	1195,959854
179E1	887,7696841	1106,18996	712,4770973
180E1	2546,823323	5846,131492	1109,504473
18E2	1460,792042	1659,474005	1285,897448
181E1	1970,915451	2252,222427	1724,744265
182E1	535,050023	513,2236055	557,8046762
183E1	305,2205655	324,1453388	287,4006886
184E1	251,6767445	238,0151934	266,1224389
185E1	1344,879718	1384,721358	1306,184414
186E1	310,9930121	309,3779868	312,6164682
187E1	1186,05372	1149,197024	1224,092473
188E1	360,4902365	370,1482849	351,0841894
189E1	265,2731518	287,2838732	244,9488176
190E1	299,732838	274,7121819	327,0323637
19E2	1480,885808	1752,379776	1251,454055
191E1	214,268842	208,7134788	219,9720733
192E1	283,2825916	281,2065918	285,3739174
193E1	263,7666723	261,6407774	265,9098405
194E1	327,1560423	309,9640539	345,301575
195E1	260,3517794	268,284571	252,6535491
196E1	333,1858264	341,4490217	325,1226035
197E1	394,2108611	381,6395746	407,1962485
198E1	1065,695819	1426,436648	796,1850818
199E1	713,1400653	451,2509681	1127,019749
200E1	1127,695295	1237,829388	1027,360225
2E3	235,0469365	228,2867704	242,0072887
20E2	214,6908117	218,0068961	211,425168
201E1	1460,773695	1496,310149	1426,081209
202E1	425,180519	418,1595159	432,3194064
203E1	973,4556457	1097,402007	863,5084392
204E1	2411,168944	2625,421943	2214,400506
205E1	1033,106675	1263,258081	844,8862649
206E1	1333,425809	1310,668143	1356,578625
207E1	508,3782476	500,5521969	516,3266572
208E1	757,4183961	572,5495687	1001,978969
209E1	1268,383191	1450,800161	1108,902496
210E1	899,3301012	1105,106805	731,8701028
21E2	856,2133586	878,5190198	834,4740397
211E1	524,687135	485,5189222	567,0151607
212E1	705,72469	684,955552	727,1235872
213E1	1367,913987	1667,919078	1121,87018
214E1	288,2925169	296,6921435	280,1306915
215E1	1663,243091	2307,796565	1198,709462
216E1	1239,471887	1641,121858	936,1221724
217E1	473,4489072	435,2919641	514,9506222
218E1	234,6044581	228,5490446	240,82031
219E1	2495,938265	2783,722273	2237,905656
220E1	315,2140573	322,3244469	308,260521
22E2	874,8509475	803,5068492	952,5297525
221E1	1372,602356	1693,508556	1112,50529
222E1	1244,113083	1474,43901	1049,766963
223E1	1258,878286	1460,013945	1085,451645
224E1	337,3755186	340,419532	334,3587246
225E1	533,245728	505,7988574	562,1819865
226E1	309,367966	315,8276726	303,0403814
227E1	1121,883158	1251,780864	1005,464979
228E1	292,6928115	293,7428722	291,6465045
229E1	201,1640028	200,2775438	202,0543853
230E1	1890,407977	2549,856348	1401,507313
23E2	2435,13074	2194,535624	2702,103195
231E1	937,4771107	1056,030988	832,2325223
232E1	375,1888492	403,7261536	348,6686986
233E1	277,131721	269,8292503	284,6318206
234E1	278,8382787	279,3957652	278,2819046
235E1	402,6977178	457,2978596	354,6166869
236E1	578,5602571	665,7068355	502,8218929
237E1	217,1141627	217,9444331	216,2870553
238E1	571,2309642	507,6371113	642,7914887
239E1	298,4110346	305,2442734	291,7307655
240E1	190,5717074	189,1941361	191,9593091
24E2	379,4383905	389,2654371	369,8594287
241E1	220,9549413	222,8933863	219,0333546
242E1	475,2639876	486,7622508	464,0373356
243E1	513,1861187	483,4078503	544,7987497
244E1	252,4102445	250,7101798	254,1218373
245E1	327,1333355	344,5254616	310,6191882
246E1	244,7355807	232,330838	257,8026446
247E1	305,1941358	308,7838424	301,6461606
248E1	366,4206176	359,8578742	373,1030461
249E1	363,6298127	346,1755339	381,9641417
250E1	210,1632842	210,3692729	209,9574972
25E2	4306,549345	3306,219072	5609,539736
251E1	211,6123543	211,8555065	211,3694811
252E1	192,7996145	191,450829	194,1579023
253E1	513,0017777	574,9488225	457,7291293
254E1	213,449364	219,3888828	207,6706458
255E1	271,8044572	261,1346848	282,9101888
256E1	288,9454877	290,4669069	287,4320374
257E1	290,946125	338,1594427	250,3246603
258E1	669,8628881	759,5425054	590,7717944
259E1	501,4417391	470,6355879	534,2643527
260E1	436,9083381	440,2391362	433,6027404
26E2	1576,61727	1769,141366	1405,044314
261E1	579,168863	568,2492775	590,2982813
262E1	762,2777594	791,8004266	733,8558593
263E1	863,671421	836,2808869	891,9590717
264E1	1156,645992	1468,702639	910,8923175
265E1	391,6592701	358,3047914	428,1187067
266E1	235,3705325	230,5043199	240,3394765
267E1	429,8233589	430,1611789	429,4858042
268E1	1162,143002	1248,436556	1081,81417
269E1	554,4243098	507,2805291	605,9493666
270E1	680,9560896	680,7067594	681,2055112
27E2	1270,640202	1203,99444	1340,975065
271E1	598,3094894	554,4574786	645,6297533
272E1	714,0575508	797,8093425	639,0977878
273E1	211,2899238	204,2681158	218,5531097
274E1	803,5357973	804,3151308	802,7572189
275E1	960,0163643	879,5021702	1047,901246
276E1	751,882664	732,1812478	772,1142027
277E1	558,0329663	527,571705	590,2530188
278E1	676,0182966	591,4340999	772,6993379
279E1	676,5683974	696,1979004	657,4923539
280E1	227,8314891	224,69019	231,0167055
28E2	1514,41828	1518,76873	1510,080293
281E1	271,9218987	272,9967676	270,8512619
282E1	310,0839422	313,6626287	306,5460861
283E1	1013,211913	916,3640131	1120,295392
284E1	776,9746241	852,8295093	707,8666486
285E1	586,8835288	502,8521407	684,9573632
286E1	1501,990516	1405,518075	1605,084667
287E1	427,0126091	413,3271078	441,1512453
288E1	613,1245952	686,3415559	547,7182111
289E1	1415,134479	915,9636996	2186,33729
290E1	1384,686117	693,2280597	2765,836749
29E2	242,1020929	247,1437871	237,1632484
291E1	330,9340553	319,5689617	342,7033351
292E1	489,10988	514,6685068	464,820504
293E1	1498,636873	1417,798355	1584,084557
294E1	480,155592	498,5368837	462,4520273
295E1	292,7021955	290,4534666	294,9683343
296E1	576,4059241	584,4056906	568,5156642
297E1	665,2411985	761,8379872	580,8923414
298E1	531,5088239	525,2243142	537,8685303
299E1	693,9951346	552,3733596	871,927001
300E1	416,5751901	435,2488047	398,7027354
3E3	412,8555186	404,9575337	420,9075398
30E2	433,479938	451,6672793	416,0249485
301E1	463,2691141	502,7032459	426,9283595
302E1	1445,440465	1612,92133	1295,350305
303E1	218,407206	216,6011103	220,2283615
304E1	635,1330319	722,9022759	558,0200557
305E1	615,999404	687,0510507	552,2955905
306E1	295,5318908	293,1434844	297,9397569
307E1	265,0244393	270,9707097	259,2086558
308E1	268,3171159	266,202493	270,4485367
309E1	681,9491399	779,654108	596,4883975
310E1	295,0277132	295,8742575	294,1835909
31E2	259,1248381	268,6902902	249,8999189
311E1	215,3873754	217,0318693	213,7553421
312E1	230,6884205	237,2268286	224,3302229
32E2	394,1470223	362,1097572	429,0187493
33E2	920,5623639	807,847917	1049,00322
34E2	322,7917244	313,9540802	331,8781437
35E2	421,0789676	415,2655211	426,9737986
36E2	913,6524546	990,289743	842,9460304
37E2	5404,579716	5427,229258	5382,024698
38E2	832,9645251	897,0365154	773,4689595
39E2	4206,82626	5592,068423	3164,730087
4E3	299,6043754	284,3104503	315,7210073
40E2	801,4054611	867,6424108	740,2251263
41E2	615,6301859	580,4762441	652,9130687
42E2	10342,28248	14228,5419	7517,481947
43E2	304,2548495	266,08374	347,9018051
44E2	649,5958345	715,2797066	589,9436881
45E2	242,5690545	246,5432306	238,6589404
46E2	3553,685299	3632,045841	3477,015367
47E2	4550,89061	6413,221052	3229,360905
48E2	1231,001169	1328,65386	1140,525704
49E2	928,1688469	991,3337537	869,0286244
5E3	226,5022643	242,574346	211,4950595
50E2	7013,488861	7689,282304	6397,089359
51E2	4828,189349	3336,530632	6986,722125
52E2	803,8216158	806,857389	800,7972645
53E2	506,8652241	472,4637743	543,7715426
54E2	2979,111861	3127,584544	2837,687473
55E2	209,4470261	215,5197929	203,5453734
56E2	298,7227705	305,30562	292,2818571
57E2	266,3572152	274,6816756	258,2850346
58E2	1434,66185	936,3406382	2198,189995
59E2	216,9644508	216,5130001	217,4168428
6E3	335,2491958	328,3179144	342,3268069
60E2	209,5080231	205,1786121	213,9287877
61E2	231,6754817	221,6982065	242,1017728
62E2	1261,34182	786,9819877	2021,625924
63E2	232,9376526	231,1154539	234,7742181
64E2	805,7993591	772,1478895	840,9174149
65E2	271,8385972	272,2899167	271,3880257
66E2	684,5782632	721,1821006	649,8322658
67E2	217,7677678	218,6343901	216,9045806
68E2	397,0384292	397,2618429	396,8151412
69E2	698,3861904	691,703311	705,1336363
7E3	1133,434143	1495,452832	859,0528094
70E2	269,4433619	281,8121219	257,6174678
71E2	1768,342216	2974,778612	1051,182155
72E2	2051,128318	1173,474191	3585,189526
73E2	461,5585727	462,9502772	460,171052
74E2	2483,466535	2336,240169	2639,970888
75E2	415,5134738	430,925058	400,6530688
76E2	666,2392968	672,8914077	659,6529477
77E2	1776,893744	2168,126817	1456,257702
78E2	818,9850844	873,7277265	767,6722943
79E2	1979,19807	1609,615238	2433,640604
8E3	559,0627223	549,5180747	568,7731521
80E2	517,4396752	540,6958086	495,1838228
81E2	340,5371304	349,1758988	332,112089
82E2	954,6963442	984,538019	925,7591806
83E2	680,2659295	703,0271336	658,2416421
84E2	293,7035544	295,4138208	292,0031894
85E2	898,7765041	763,005729	1058,706604
86E2	287,2019408	277,5197229	297,2219557
87E2	228,1755044	226,9126986	229,445338
88E2	916,1265897	896,4419596	936,2434673
89E2	448,9455506	404,0275711	498,8573104
9E3	2673,486548	5241,872081	1363,545354
90E2	2685,010071	3054,45699	2360,249009
91E2	1039,576358	930,5201968	1161,413807
92E2	1672,972564	1513,839263	1848,833802
93E2	2965,684983	2968,529946	2962,842748
94E2	2583,339424	2732,993743	2441,879934
95E2	291,4985765	286,7321594	296,3442269
96E2	1133,886026	1147,790233	1120,150252
97E2	5407,390317	1997,897394	14635,32118
98E2	1806,001641	1593,224063	2047,195999
99E2	800,7909123	817,2707092	784,643421
1E4	231,1426878	223,4946829	239,0524081
10E3	212,4961955	210,0748766	214,9454224
100E2	1829,226505	1143,760871	2925,497532
101E2	1562,56469	1636,69193	1491,794739
102E2	882,1152922	839,8125016	926,5489466
103E2	2380,652988	1419,155156	3993,579295
104E2	1402,999225	1713,139445	1149,005605
105E2	2838,671509	3099,099505	2600,128173
106E2	3193,11751	2382,620137	4279,32228
107E2	3718,958579	3502,978405	3948,255261
108E2	533,9337129	537,6822539	530,2113054
109E2	2352,365974	1814,16916	3050,225854
110E2	663,0550691	753,6877747	583,321157
11E3	274,8600853	295,4343259	255,7186483
111E2	955,6301817	1024,44753	891,4356448
112E2	792,2745154	670,40377	936,2997881
113E2	3335,182199	4198,23244	2649,553225
114E2	3449,169311	4504,132217	2641,301002
115E2	344,4525913	346,3371289	342,5783081
116E2	2283,656967	1494,755079	3488,925522
117E2	303,0884622	282,2390448	325,478057
118E2	778,1053853	862,170925	702,2366136
119E2	637,7262436	692,3048446	587,4504056
120E2	299,0103216	293,4884193	304,6361169
12E3	298,3009834	279,4319669	318,4441555
121E2	1122,290003	1306,981608	963,6974553
122E2	3203,240935	3527,588943	2908,715458
123E2	2011,398591	2319,556288	1744,180261
124E2	2166,068986	2953,480046	1588,585255
125E2	2877,565417	2821,994808	2934,23032
126E2	480,4991422	473,9026138	487,1874915
127E2	2898,45161	3395,010599	2474,520033
128E2	363,9277564	334,7924325	395,5985829
129E2	1888,083223	1814,99082	1964,119167
130E2	4318,20703	5940,765883	3138,80606
13E3	2254,616948	2416,214834	2103,826825
131E2	3981,417342	5176,040294	3062,511718
132E2	4096,142152	4836,676908	3468,989317
133E2	1316,830122	1436,159149	1207,416024
134E2	1798,412317	2080,271775	1554,742462
135E2	2091,346932	2067,254384	2115,720263
136E2	1539,737341	1677,275047	1413,477822
137E2	549,9036198	566,4337417	533,8558931
138E2	672,6621493	549,9843242	822,7041158
139E2	902,9954483	962,4267632	847,2341074
140E2	211,560289	209,3848703	213,7583094
14E3	2747,080826	2805,029448	2690,329354
141E2	1051,287433	1114,978266	991,2348072
142E2	2614,425478	3135,492175	2179,951407
143E2	349,5196406	349,7490283	349,2904034
144E2	1139,147224	1255,996474	1033,168822
145E2	2102,504678	3826,439315	1155,258338
146E2	713,2390686	650,4571506	782,0806775
147E2	499,5106686	432,9700427	576,2775328
148E2	1101,903031	1160,941744	1045,866682
149E2	727,4226163	711,2239982	743,990169
150E2	1143,799431	1049,812764	1246,200449
15E3	209,0469704	213,4818895	204,7041832
151E2	389,9427739	372,630054	408,0598581
152E2	1685,861414	1322,825183	2148,529333
153E2	2382,372875	2405,410004	2359,556377
154E2	1217,619699	1161,322449	1276,646061
155E2	1614,503814	1114,991533	2337,795837
156E2	1104,783599	996,161987	1225,249323
157E2	795,575325	751,0836289	842,7025612
158E2	370,0454106	368,1254223	371,9754128
159E2	513,9086883	510,1897884	517,6546962
160E2	757,6049229	711,6679537	806,5070461
16E3	821,0720487	915,100684	736,7050652
161E2	967,3750754	921,4701227	1015,566879
162E2	496,9590234	479,825609	514,7042306
163E2	327,0165829	315,5073675	338,9456365
164E2	296,0940774	295,1934327	296,99747
165E2	2515,454193	2931,994774	2158,090408
166E2	1789,335505	2171,184577	1474,642728
167E2	1056,059261	902,5669664	1235,654754
168E2	2850,304035	3328,75405	2440,622818
169E2	1462,517688	788,3414653	2713,237958
170E2	693,0223363	636,0926849	755,0471339
17E3	1895,168174	2255,137897	1592,657554
171E2	283,1795236	297,5331378	269,5183574
172E2	356,4122625	380,7208774	333,6557262
173E2	2399,497474	2724,357373	2113,374766
174E2	1274,661464	1035,848138	1568,532865
175E2	5897,412972	8721,535034	3987,770459
176E2	5637,932049	8448,817556	3762,216142
177E2	389,4448296	402,433603	376,8752762
178E2	630,2906067	854,8829055	464,7025298
179E2	602,3021208	715,1704922	507,2466618
180E2	709,2146209	981,8031918	512,3077442
18E3	284,8364154	292,952481	276,9452004
181E2	1078,458684	1418,781836	819,7688348
182E2	1390,926198	1513,318987	1278,432179
183E2	702,1400657	783,3374403	629,3592602
184E2	189,0671447	189,806188	188,3309791
185E2	1119,345661	1539,36181	813,9312674
186E2	280,3593854	290,2676697	270,7893203
187E2	434,841734	443,3851288	426,4629581
188E2	294,8257373	319,9746015	271,6534843
189E2	460,5258742	395,3353348	536,4662911
190E2	218,4783584	226,7087935	210,546721
19E3	1369,659381	1370,002569	1369,316279
191E2	177,1906185	173,3547367	181,1113782
192E2	365,6462201	391,2696884	341,7007815
193E2	382,8047284	412,9071023	354,8969231
194E2	6688,73035	8400,7342	5325,619479
195E2	556,8872953	620,416366	499,8634412
196E2	329,1611811	362,0329283	299,274112
197E2	256,0342704	253,0847273	259,0181886
198E2	547,5759393	516,6451984	580,3584552
199E2	264,3633066	271,7820889	257,1470333
200E2	2691,634132	3679,344285	1969,072133
2E4	336,5949693	358,260029	316,2400608
20E3	2425,251115	3042,553374	1933,193028
201E2	950,7626869	1061,498457	851,5788986
202E2	1325,692062	1720,604907	1021,419524
203E2	439,0008694	384,139474	501,6973686
204E2	1359,820201	1547,886144	1194,604
205E2	3103,901085	5028,574346	1915,89132
206E2	1075,140967	1515,802914	762,5846923
207E2	245,6970171	241,9329115	249,5196864
208E2	263,0925897	267,7309369	258,5346002
209E2	498,9102402	476,4727084	522,4043756
210E2	3532,886252	2642,333088	4723,585124
21E3	2376,29783	2333,640946	2419,734444
211E2	1402,157831	1385,284413	1419,236774
212E2	1148,581863	1168,435945	1129,065142
213E2	1383,753712	1274,079783	1502,868471
214E2	1662,607172	2242,253209	1232,805732
215E2	244,3118438	243,4367976	245,1900354
216E2	338,1235671	346,7664312	329,6961193
217E2	305,126458	302,9166084	307,352429
218E2	278,5794261	273,0630048	284,2072902
219E2	207,371664	210,9917984	203,8136428
220E2	557,0358527	534,4989079	580,5230593
22E3	322,6951857	332,0216516	313,6306996
221E2	276,4762041	271,5378639	281,5043558
222E2	253,8771607	244,6270509	263,477046
223E2	672,5176522	465,7472112	971,0847035
224E2	265,2067004	273,1355773	257,5079917
225E2	1683,269048	1642,867211	1724,664459
226E2	873,073012	537,6399597	1417,782422
227E2	507,6790588	574,6380156	448,5224085
228E2	608,491397	555,2651361	666,8197879
229E2	202,3866015	201,5452756	203,2314393
230E2	284,4132719	275,9895751	293,094075
23E3	393,7178769	476,4783779	325,332216
231E2	315,1883249	311,9678448	318,4420504
232E2	518,7918388	540,679725	497,7900217
233E2	208,1074768	211,1415761	205,1169773
234E2	219,7029032	217,7476514	221,6757121
235E2	252,9128867	269,749532	237,1271149
236E2	326,8322419	334,8860597	318,9721138
237E2	208,4496109	210,3415319	206,5747068
238E2	493,5925924	518,3107451	470,0532443
239E2	261,8079045	250,7177206	273,3886487
240E2	339,2613656	328,7644318	350,09345
24E3	887,8283709	1031,458735	764,1984979
241E2	206,3085991	206,3548363	206,2623723
242E2	508,3160809	441,3350023	585,4628269
243E2	364,8787655	361,7719276	368,0122845
244E2	219,2533272	218,1061388	220,4065495
245E2	328,7282491	336,8253373	320,8258103
246E2	434,7708842	422,2225822	447,6921172
247E2	718,8406474	790,869829	653,3715883
248E2	195,0479586	192,1048461	198,0361607
249E2	208,0262251	209,3093806	206,7509359
250E2	216,4952536	215,4097656	217,5862115
25E3	982,9847722	1067,630623	905,0499693
251E2	240,1554924	254,4544108	226,6600933
252E2	251,252657	247,5586892	255,0017447
253E2	268,6411844	272,4944663	264,8423909
254E2	322,7056382	334,2011721	311,6055168
255E2	368,4209609	374,7244834	362,2234748
256E2	464,1198575	449,8458119	478,8468325
257E2	205,9849225	212,9090094	199,2860162
258E2	643,1710442	617,7518262	669,6362109
259E2	230,6425626	232,1473066	229,1475722
260E2	538,7752372	588,7982767	493,0020478
26E3	1149,86458	1252,556446	1055,59199
261E2	241,8923735	255,1696913	229,3059182
262E2	301,8145005	309,0043679	294,7919257
263E2	296,0270478	303,1301384	289,0904002
264E2	218,6940149	221,3199892	216,099198
265E2	1450,407969	1033,383295	2035,7241
266E2	381,5319933	396,4706163	367,1562428
267E2	564,9684228	661,0991803	482,8160861
268E2	4337,555184	3897,139254	4827,742544
269E2	484,4279711	443,3821979	529,2735259
270E2	675,3313554	606,1424648	752,4178986
27E3	2973,198016	2219,008945	3983,718255
271E2	1040,993294	1015,668254	1066,949798
272E2	295,315514	334,8497567	260,4489061
273E2	351,8499574	348,8814992	354,8436729
274E2	929,1396894	613,2239012	1407,806448
275E2	945,4867594	867,5403261	1030,436494
276E2	1169,316789	1336,233955	1023,250268
277E2	887,5156152	882,2173424	892,8457074
278E2	4391,911124	6038,883907	3194,113948
279E2	704,0007125	719,5892078	688,7499115
280E2	468,5052938	510,0576019	430,3380824
28E3	286,3706495	296,2674462	276,8044547
281E2	244,5888909	240,5484061	248,6972437
282E2	1420,749437	1379,738931	1462,978914
283E2	1196,50587	1245,690631	1149,263116
284E2	898,0570107	863,4684834	934,0310736
285E2	673,7976422	489,6341001	927,229665
286E2	1513,851772	1347,512442	1700,724324
287E2	948,3376177	716,4390692	1255,29759
288E2	1236,510253	1103,802873	1385,1727
289E2	483,4233487	506,7476329	461,1726211
290E2	1329,022792	1314,814345	1343,384782
29E3	425,9970785	435,1089974	417,0759785
291E2	508,8428901	481,2356491	538,0338868
292E2	2110,520492	1185,872232	3756,135463
293E2	1387,228484	1768,691178	1088,037805
294E2	2197,250051	3386,079125	1425,810682
295E2	267,9051419	266,9951822	268,8182029
296E2	258,0845831	249,6581108	266,7954661
297E2	331,1895557	344,2754895	318,601019
298E2	272,8088823	285,2705599	260,891577
299E2	345,7302792	351,5216996	340,0342742
300E2	1353,25979	1344,238447	1362,341678
3E4	294,9683343	294,0327239	295,9069218
30E3	940,6951812	1122,352322	788,4399636
301E2	420,4159071	462,4969671	382,1636627
302E2	662,5483646	986,1866123	445,1189359
303E2	437,9608811	466,5042771	411,1639331
304E2	430,1879089	435,868697	424,58116
305E2	530,6413546	578,4464896	486,7870275
306E2	651,5504225	698,9101388	607,3999065
307E2	658,2681851	597,9605585	724,6581691
308E2	976,3546931	1054,992066	903,5788208
309E2	923,0924321	1041,865182	817,8597895
310E2	565,4100307	585,987851	545,5548307
31E3	223,3844605	227,4890452	219,3539348
311E2	195,9990944	200,3325597	191,7593678
312E2	278,0650148	277,0546985	279,0790154
32E3	612,3036066	654,7815417	572,5813615
33E3	264,8650198	281,4738395	249,2362303
34E3	3468,950335	5595,688529	2150,51577
35E3	2285,060554	2355,471803	2216,754082
36E3	316,3993942	325,775965	307,2927024
37E3	4578,204939	5231,345388	4006,609947
38E3	2645,861113	3285,582386	2130,69715
39E3	1824,771253	2526,748318	1317,816302
4E4	306,5159958	306,2445063	306,787726
40E3	838,8177129	851,6087342	826,2188107
41E3	2600,518366	1824,139292	3707,33518
42E3	1182,020903	1336,424761	1045,456097
43E3	5283,274256	8364,129786	3337,225459
44E3	514,8660394	577,9068289	458,7020351
45E3	540,7158245	601,0286127	486,4553811
46E3	773,7507323	778,1295604	769,3965455
47E3	1719,187743	1262,46085	2341,147051
48E3	5335,903771	6652,58976	4279,817346
49E3	271,6210733	255,3000272	288,9855057
5E4	469,7094004	482,0647324	457,6707359
50E3	251,9499435	256,5726213	247,4105526
51E3	1874,447989	1889,121922	1859,888038
52E3	328,4766018	342,7312006	314,8148687
53E3	219,304495	219,3442924	219,2647048
54E3	503,2621616	467,7313761	541,4920106
55E3	232,7929176	233,675615	231,9135545
56E3	252,9830304	247,5472342	258,5381891
57E3	662,5551532	668,5631927	656,6011049
58E3	224,342383	229,0406558	219,7404851
59E3	925,4523331	904,6880876	946,6931561
6E4	711,9069767	802,4325256	631,5939687
60E3	1148,072895	1014,962193	1298,640857
61E3	300,4747774	289,1571016	312,2354297
62E3	1520,600056	1586,296608	1457,624329
63E3	562,1585748	549,0943235	575,5336554
64E3	1061,153983	1187,040041	948,6181906
65E3	8471,881429	7787,619426	9216,266361
66E3	2213,45363	1840,310701	2662,25533
67E3	1726,278978	1943,938067	1532,990768
68E3	3330,562193	4290,312068	2585,509946
69E3	1141,854524	1143,10857	1140,601854
7E4	1581,195523	1664,492552	1502,066969
70E3	1301,395103	1489,948858	1136,702918
71E3	454,269157	427,4148935	482,8106604
72E3	679,0317775	758,6041857	607,8059725
73E3	1000,847661	953,0796018	1051,009841
74E3	1127,324496	885,0859834	1435,861083
75E3	270,8151872	252,7732425	290,144894
76E3	1492,470391	1153,237151	1931,491599
77E3	637,9117572	541,3957317	751,6339456
78E3	746,4863219	758,6427995	734,5246394
79E3	224,644782	228,6060841	220,7521216
8E4	1208,980606	1244,0917	1174,860426
80E3	491,6608727	547,2842709	441,690775
81E3	378,1509747	386,9160308	369,584479
82E3	1133,942617	1256,159216	1023,616945
83E3	259,0008959	251,7799968	266,4288861
84E3	1463,736335	849,1134858	2523,248182
85E3	1182,061925	1120,784266	1246,689873
86E3	215,2192559	220,0788299	210,4669865
87E3	568,4027446	589,2651332	548,2789696
88E3	1215,06966	869,9649234	1697,073341
89E3	5979,808862	3643,477747	9814,280889
9E4	882,180603	685,7601628	1134,861222
90E3	465,7316637	500,5244035	433,3574568
91E3	1856,289837	1442,957373	2388,02062
92E3	1822,495893	1906,220947	1742,448212
93E3	3234,532145	8234,696109	1270,502039
94E3	937,1806279	997,1087005	880,8543431
95E3	2488,940938	2834,279289	2185,679801
96E3	2133,214161	2610,480314	1743,205124
97E3	2401,078598	2281,974404	2526,399255
98E3	1778,297935	1051,278746	3008,092343
99E3	298,3960431	287,3780816	309,836429
10E4	930,7155141	977,7507358	885,9429468
100E3	2021,111487	1637,258951	2494,957588
1E5	336,9353463	331,8505025	342,0981036
101E3	3354,929304	2482,938797	4533,156696
102E3	2904,820619	3247,91997	2597,965129
103E3	3041,639403	4803,266779	1926,099608
104E3	2505,356332	2459,302214	2552,272883
105E3	2151,4343	2118,508047	2184,872299
106E3	880,8677355	1076,040744	721,0953414
107E3	3435,553712	8964,454712	1316,647771
108E3	350,2909109	355,0224562	345,622425
109E3	3652,706639	4977,136619	2680,711183
110E3	1893,294948	2227,022092	1609,577998
11E4	2030,433013	1898,236196	2171,836271
111E3	210,229041	214,5192299	206,024652
112E3	305,6807276	313,3728978	298,1773722
113E3	3351,558937	3217,668881	3491,020278
114E3	227,1169748	228,0184666	226,219047
115E3	2010,306614	1367,823566	2954,571616
116E3	437,0345673	433,6047468	440,4915178
117E3	557,386878	577,6707903	537,8152003
118E3	650,4464013	718,1840111	589,0976608
119E3	259,2568086	260,732446	257,7895228
120E3	439,7028329	474,3122307	407,6187979
12E4	2642,400336	2395,093593	2915,242876
121E3	680,0442731	834,4795559	554,1899859
122E3	768,5354604	703,477133	839,6104524
123E3	3042,377396	4205,807196	2200,780917
124E3	1137,737318	1036,307696	1249,094463
125E3	4127,397996	4080,887016	4174,439074
126E3	288,4201331	295,4587385	281,5492058
127E3	2422,643343	3074,564552	1908,953501
128E3	800,2516841	718,0529931	891,8600214
129E3	8167,810831	4282,389786	15578,48237
130E3	4310,68059	6369,657496	2917,263158
13E4	330,8724802	345,2657405	317,0792388
131E3	935,1007636	1023,862598	854,0339686
132E3	2372,019631	2484,718618	2264,432313
133E3	2308,862399	2351,066353	2267,416048
134E3	2184,46866	2159,0293	2210,207766
135E3	9673,462523	16208,54032	5773,245174
136E3	344,6261392	351,4308552	337,9531821
137E3	824,2348093	795,8504206	853,6315409
138E3	258,5516054	253,5939931	263,6061361
139E3	6937,098129	6210,383861	7748,849593
140E3	203,2580074	206,5947811	199,975127
14E4	4448,130097	4898,982589	4038,76948
141E3	652,2215812	600,2043795	708,7468959
142E3	723,5613129	726,6666276	720,4692683
143E3	381,3962042	391,5403231	371,5149014
144E3	1902,643784	2941,629639	1230,628534
145E3	2137,388002	1563,069866	2922,727621
146E3	1159,421704	1262,455008	1064,797302
147E3	454,6811895	448,4903888	460,9574458
148E3	3915,914248	5891,692888	2602,712783
149E3	1333,211635	1212,453228	1465,997387
150E3	737,2848102	699,5711187	777,0316368
15E4	967,7271679	991,9499346	944,0959052
151E3	228,9110526	213,6960749	245,2093236
152E3	1029,193453	980,7536584	1080,025707
153E3	1783,237854	1833,858705	1734,014315
154E3	1019,596099	1034,669013	1004,742765
155E3	1158,765834	854,2886176	1571,761849
156E3	608,1401461	626,687796	590,1414382
157E3	559,6334308	617,1424505	507,483445
158E3	1962,962025	2529,20147	1523,492674
159E3	510,3351656	455,4618145	571,8195752
160E3	532,2547291	583,2752728	485,6970798
16E4	945,8940355	1021,962525	875,4876076
161E3	728,4485176	767,2679556	691,5931246
162E3	420,5212483	411,2636938	429,9871905
163E3	399,9293684	362,9775463	440,642958
164E3	1287,716939	1504,115769	1102,451652
165E3	2778,71148	3354,000203	2302,098099
166E3	2046,685203	1789,738891	2340,520363
167E3	729,391725	700,2517019	759,7443706
168E3	2948,53691	2577,101121	3373,507481
169E3	1726,724077	1155,907638	2579,424118
170E3	647,0148738	698,3614921	599,4434854
17E4	3376,431178	3085,238912	3695,10687
171E3	388,8335101	390,9744288	386,7043147
172E3	199,9818027	201,0411033	198,9280837
173E3	2334,546641	1370,468138	3976,822132
174E3	545,08531	511,5328128	580,8385851
175E3	1082,665496	1255,924244	933,3083442
176E3	1036,582089	1153,818194	931,2580036
177E3	509,8243358	541,8550896	479,6870204
178E3	413,2268466	429,8681116	397,2298065
179E3	723,8337563	741,0530222	707,014601
180E3	235,5658772	251,3824462	220,7444606
18E4	357,1962631	357,7594983	356,6339147
181E3	415,1859221	427,3705375	403,3486981
182E3	904,2668721	910,4378203	898,1377506
183E3	915,2358925	883,1754406	948,4601818
184E3	271,2639111	282,0141306	260,9234839
185E3	610,4403239	642,7243566	579,7779175
186E3	276,1681496	276,3724154	275,9640348
187E3	387,790329	362,0527922	415,3574907
188E3	185,2303458	180,9047974	189,6593208
189E3	247,1628614	230,002117	265,6039903
190E3	184,5538868	186,5234704	182,6051009
19E4	1088,684228	1105,591974	1072,03505
191E3	235,0162132	238,4676514	231,614729
192E3	189,4528519	191,1630673	187,7579368
193E3	282,4326779	292,0226856	273,1576056
194E3	1944,214364	2670,016994	1415,709901
195E3	233,1204604	225,4734056	241,0268693
196E3	549,1017645	479,8589143	628,3362438
197E3	190,2366885	192,7922546	187,7149979
198E3	988,6620656	481,1580354	2031,458706
199E3	180,5973973	181,3106441	179,8869563
200E3	1210,707669	1141,058102	1284,608606
20E4	412,0702779	409,8210203	414,3318802
2E5	319,0432844	326,3365717	311,9129945
201E3	793,9952385	722,8755159	872,1120372
202E3	377,7120294	427,8425857	333,4552986
203E3	304,5791329	335,6009677	276,4248531
204E3	346,6269756	341,9362261	351,3820738
205E3	935,2361451	1197,198533	730,5944861
206E3	1143,142952	1808,068154	722,7469864
207E3	487,1818557	489,0052973	485,3652135
208E3	910,6903242	968,3443583	856,4689405
209E3	7714,106498	2753,46666	21611,82481
210E3	443,6746534	461,4977079	426,5399258
21E4	842,9646974	1232,193871	576,686427
211E3	941,5157379	953,5421491	929,641008
212E3	1387,042802	1268,404991	1516,777173
213E3	398,2792923	396,8673442	399,6962638
214E3	852,3436938	896,3779631	810,4725934
215E3	247,2185815	248,5789053	245,865702
216E3	199,2775195	198,5768323	199,9806791
217E3	933,0958288	681,6496535	1277,295193
218E3	794,0666227	712,5477469	884,9116485
219E3	551,7693849	571,1278875	533,067043
220E3	712,0994767	784,9733696	645,9909143
22E4	678,5186944	634,9575604	725,0683311
221E3	1127,317416	1174,140714	1082,361374
222E3	1222,173414	1481,729877	1008,083778
223E3	249,7905025	250,2402002	249,341613
224E3	391,6723449	349,5084351	438,9228137
225E3	613,0303707	469,7187154	800,066557
226E3	869,4021035	975,5124787	774,8337762
227E3	758,153753	630,0548296	912,2969719
228E3	1200,526602	1121,655137	1284,944073
229E3	435,550147	438,9410931	432,1853969
230E3	207,8088277	213,8407751	201,9470273
23E4	743,5565236	520,9677164	1061,248685
231E3	217,552773	218,5990565	216,5114973
232E3	299,8127959	310,2713476	289,7067785
233E3	306,2357003	319,8489863	293,2018176
234E3	722,7094831	793,6470703	658,1124236
235E3	207,7514839	207,2009323	208,3034983
236E3	246,0325105	252,738239	239,5047005
237E3	414,814753	406,694015	423,0976434
238E3	240,3350678	244,3490722	236,3870029
239E3	272,8886027	261,6732948	284,5845984
240E3	470,5105393	270,8836706	817,2518009
24E4	1217,815706	754,0032109	1966,934718
241E3	206,8684712	206,4568948	207,2808682
242E3	329,2051367	337,9719482	320,6657316
243E3	374,3866401	330,1962374	424,4910765
244E3	243,9127828	234,6179894	253,5758054
245E3	958,2765838	990,2321383	927,3522597
246E3	228,9941037	237,0142819	221,2453153
247E3	199,6395119	205,0018938	194,4173976
248E3	495,9690659	537,341862	457,7817805
249E3	1060,515845	1267,324673	887,4551891
250E3	326,4307473	335,9818689	317,1511401
25E4	1628,173013	1842,906135	1438,460326
251E3	535,3282707	523,3164927	547,6157572
252E3	1032,110432	1331,26582	800,1797439
253E3	250,6476251	258,1477994	243,3653593
254E3	253,7674707	259,8094061	247,8660422
255E3	289,6272184	295,2738387	284,0885802
256E3	413,5395944	428,3499819	399,2412824
257E3	207,8285411	211,6211321	204,1039194
258E3	244,3996343	247,6799801	241,1627344
259E3	205,0895222	203,7971393	206,3901008
260E3	446,9450465	459,0529935	435,1564578
26E4	514,9654298	532,8049391	497,7232275
261E3	266,0868181	270,9626493	261,2987249
262E3	534,3415255	567,657212	502,9811299
263E3	236,459089	253,6110086	220,4671677
264E3	434,3141591	445,8177152	423,1074324
265E3	654,4314721	626,3432234	683,7793332
266E3	208,5621146	209,1788776	207,9471702
267E3	37007,583	39818,01418	34395,51741
268E3	722,851385	711,8340379	734,0392521
269E3	777,9274384	718,6023841	842,1501415
270E3	601,6004034	620,1555858	583,6003958
27E4	712,1512582	696,4455387	728,2111614
271E3	574,4536247	513,1452425	643,0868681
272E3	1067,292625	1576,027495	722,775175
273E3	257,0197046	263,6207738	250,5839264
274E3	1022,480807	1166,779594	896,0278411
275E3	2149,258759	1383,027164	3340,001797
276E3	760,4538347	894,1297327	646,7630072
277E3	228,0640289	223,5990104	232,6182087
278E3	692,4616037	685,3831104	699,6132022
279E3	1274,527498	1561,00577	1040,624175
280E3	303,7351881	307,6374071	299,8824668
28E4	2851,390457	2720,959394	2988,073823
281E3	302,827315	303,4208289	302,2349621
282E3	253,5719501	239,9283469	267,9914011
283E3	1903,84843	1948,389305	1860,325775
284E3	417,3030813	430,1114202	404,8761635
285E3	400,0093477	411,842892	388,5158184
286E3	596,1170818	626,3767612	567,3192194
287E3	3218,188974	1889,427897	5481,415981
288E3	663,108106	749,8805959	586,3765013
289E3	619,4412574	439,481987	873,0903261
290E3	1342,874264	1534,514609	1175,167233
29E4	736,4759725	784,9007275	691,0388016
291E3	361,936616	377,2541416	347,2410228
292E3	569,6282085	623,9645614	520,0235976
293E3	359,7261132	381,2489963	339,4182747
294E3	362,4211889	361,9434348	362,8995737
295E3	221,2964726	228,0000031	214,7900357
296E3	324,6271656	338,3555404	311,4558033
297E3	396,9751821	395,5308589	398,4247795
298E3	305,5204301	322,6337573	289,3148379
299E3	1963,183925	1557,510577	2474,520033
300E3	560,8807707	582,1485808	540,3899439
30E4	217,5156012	212,937089	222,1925593
3E5	376,4244991	368,3661686	384,6591126
301E3	283,2345634	291,714567	275,0010694
302E3	585,2759297	604,0105855	567,1223687
303E3	292,6562459	283,0519809	302,5863942
304E3	564,4616717	638,2643816	499,1927921
305E3	412,7259054	428,0672034	397,9344169
306E3	970,9996525	932,989435	1010,558416
307E3	437,324426	418,9729773	456,479687
308E3	225,2484582	221,1181133	229,4559553
309E3	636,8045361	664,9982816	609,8061129
310E3	326,8776152	348,3498563	306,7289203
31E4	232,0872356	227,8830772	236,3689555
311E3	455,4109353	465,010739	446,0093125
312E3	579,4443904	614,8950556	546,0375694
32E4	1334,606143	1069,865223	1664,857888
33E4	376,1349719	395,4385741	357,7736881
34E4	214,8689933	208,6811969	221,2402697
35E4	1470,320507	1486,867308	1453,957849
36E4	1750,755312	1687,408376	1816,480353
37E4	680,3799332	793,5993304	583,3130595
38E4	5528,765406	1736,199291	17605,84
39E4	1502,032218	1470,271425	1534,479107
40E4	2168,051574	2553,157101	1841,033451
4E5	906,7042034	671,7061555	1223,916896
41E4	319,8680158	321,5062396	318,2381394
42E4	2034,06487	1575,105761	2626,756881
43E4	1790,863764	1280,460313	2504,718802
44E4	1987,721119	2182,349154	1810,450559
45E4	483,4797545	503,6425525	464,1241528
46E4	335,9521093	332,2510858	339,6943594
47E4	1583,68146	1818,710331	1379,024974
48E4	2287,040933	2663,547372	1963,755661
49E4	1765,220984	1897,301598	1642,33516
50E4	1124,532703	1114,566336	1134,588187
5E5	464,4427236	479,3326439	450,0153417
51E4	2883,023174	3289,683301	2526,633072
52E4	1676,928047	1546,449202	1818,415808
53E4	1085,015478	1571,968622	748,9071806
54E4	3236,420678	3607,87498	2903,210023
55E4	1654,503947	1832,672298	1493,656729
56E4	237,3488234	242,2366425	232,55963
57E4	274,2092619	276,9695499	271,4764831
58E4	299,9181509	288,0835353	312,2389385
59E4	300,848822	295,2787184	306,5239993
60E4	1484,710974	1276,401351	1727,016878
6E5	249,4741666	255,507183	243,5836014
61E4	359,7186229	344,1721843	375,9673023
62E4	3190,757489	2493,747326	4082,584169
63E4	295,6547962	292,6108839	298,730373
64E4	1292,213296	819,5889446	2037,381316
65E4	1351,703714	1114,354903	1639,60595
66E4	227,7146497	226,8644045	228,5680814
67E4	342,5430959	358,490295	327,3052972
68E4	1015,590376	1131,765687	911,3404148
69E4	541,1524263	633,2126255	462,4764838
70E4	944,0306909	979,2656109	910,0635573
7E5	348,0413134	345,3821591	350,7209409
71E4	805,1189034	597,3971635	1085,067838
72E4	635,6254924	504,3598529	801,054573
73E4	1045,354513	1039,677381	1051,062644
74E4	425,8416638	408,9082699	443,4762903
75E4	749,2983763	669,5352933	838,5637953
76E4	278,3080274	268,2269397	288,7680044
77E4	673,8359481	724,1376553	627,0284132
78E4	341,5769105	345,5794755	337,620704
79E4	729,8214514	771,5912242	690,312868
80E4	350,9231632	347,6663895	354,2104448
8E5	906,3701192	604,3161067	1359,399135
81E4	664,3225384	712,9251339	619,0333516
82E4	2696,021823	2185,831512	3325,294575
83E4	735,1646272	668,425762	808,5670239
84E4	1874,106035	1019,637213	3444,630486
85E4	850,590976	854,7568955	846,4453604
86E4	340,3219956	341,122575	339,5232951
87E4	1328,338152	1475,205291	1196,092678
88E4	778,6675224	752,7377792	805,4904738
89E4	3372,492978	3073,286438	3700,829426
90E4	1575,126064	1938,197406	1280,066783
9E5	3231,638393	2032,256527	5138,862426
91E4	1229,872627	1275,036896	1186,308163
92E4	4257,477741	5931,164126	3056,080784
93E4	1919,125456	2533,823461	1453,551352
94E4	1948,840142	2125,618639	1786,763546
95E4	1849,368568	1876,506609	1822,622997
96E4	4505,536279	5444,811793	3728,293636
97E4	1540,400595	1687,961724	1405,739218
98E4	3161,477649	2914,029067	3429,93865
99E4	317,2764298	321,5151659	313,0935757
100E4	701,3503113	708,6649118	694,1112096
1E6	357,4407308	386,2702504	330,7629202
10E5	885,5717283	1033,973666	758,4693036
101E4	1830,218306	1585,145663	2113,180589
102E4	3652,832199	2951,774177	4520,39427
103E4	4736,645675	7798,96336	2876,768516
104E4	4437,505991	7683,957273	2562,671644
105E4	1083,835552	1404,670992	836,2808869
106E4	1692,900792	1606,824621	1783,587988
107E4	2899,289016	2727,694682	3081,678038
108E4	272,5826536	266,828095	278,4613181
109E4	321,7615864	290,3152592	356,6141124
110E4	1187,642434	1088,860199	1295,386269
11E5	256,2592152	267,1556631	245,8071996
111E4	316,8683456	296,9925619	338,0742863
112E4	1822,580227	1775,939644	1870,445707
113E4	2333,559189	2531,832728	2150,812898
114E4	336,4340279	341,4363821	331,5049627
115E4	454,4193261	352,2763126	586,1788503
116E4	462,0674667	436,4179212	489,2245102
117E4	201,0308706	196,6295862	205,5306718
118E4	204,9071577	201,9199965	207,9385103
119E4	575,9960865	609,9048815	543,9725139
120E4	601,1758311	678,6934177	532,5119862
12E5	1391,482119	1198,155709	1616,002389
121E4	6216,341442	8680,324656	4451,780602
122E4	3828,420361	2732,236878	5364,396688
123E4	281,3459957	314,3278659	251,8248552
124E4	1589,778631	1763,876089	1432,864878
125E4	1436,184307	1447,59957	1424,859061
126E4	409,080219	441,5328454	379,0128578
127E4	2274,664784	2356,761396	2195,427966
128E4	813,1654612	801,0879339	825,4250742
129E4	501,4714066	497,9108004	505,0574751
130E4	2173,995864	1823,928285	2591,252109
13E5	2006,779525	2483,283497	1621,709349
131E4	1375,5903	1539,721056	1228,955509
132E4	3064,317032	2520,684164	3725,194535
133E4	3648,53061	3192,269094	4170,004225
134E4	2253,159078	2158,879449	2351,555958
135E4	1603,449408	1867,68185	1376,599556
136E4	5782,054245	6847,68093	4882,258919
137E4	2491,559134	2031,739385	3055,444493
138E4	313,3525977	318,3984795	308,3866814
139E4	1071,71089	1141,39607	1006,28017
140E4	337,1247171	333,433918	340,8563699
14E5	1903,787393	1819,146794	1992,366118
141E4	861,5487897	985,845073	752,9238998
142E4	1073,375954	1332,481676	864,6542451
143E4	845,1088568	915,1575478	780,4218865
144E4	2536,927369	2272,765732	2831,792289
145E4	1051,95583	776,9890053	1424,230022
146E4	1759,933636	1482,356876	2089,487663
147E4	342,0455302	351,3665116	332,971814
148E4	900,2871448	812,1861302	997,9448219
149E4	1514,152515	1265,147563	1812,166349
150E4	2401,216689	2386,917455	2415,601584
15E5	443,8490458	407,1924801	483,8055344
151E4	605,7603343	585,5696521	626,6471995
152E4	1371,581978	1450,086816	1297,327236
153E4	2495,160455	2909,253883	2140,007694
154E4	842,1139573	869,5245247	815,5674705
155E4	4199,834027	2734,383378	6450,670377
156E4	1207,917764	1396,712828	1044,642316
157E4	388,9282384	442,0646596	342,1788449
158E4	2624,42075	3285,506371	2096,353954
159E4	520,1815768	490,1817255	552,0174637
160E4	575,580833	565,1785358	586,174588
16E5	463,3965266	491,3236324	437,0568129
161E4	794,3419842	634,6965419	994,1431003
162E4	605,177589	580,4708721	630,9359036
163E4	792,8854112	784,2177018	801,6489221
164E4	676,5346319	714,6997842	640,4075085
165E4	868,4187622	1008,415024	747,8579045
166E4	994,7465609	1006,540957	983,0903685
167E4	980,3909937	900,6526243	1067,188919
168E4	649,8397832	613,292006	688,5655442
169E4	1154,255313	1272,732112	1046,807349
170E4	659,7238104	743,1776597	585,6412668
17E5	1869,942546	1735,000367	2015,380049
171E4	372,004183	399,9095413	346,0460376
172E4	795,4551649	650,4360821	972,8072239
173E4	2641,789926	1905,121212	3663,312324
174E4	840,9115782	869,6113219	813,1590108
175E4	633,8364027	535,0104114	750,9173219
176E4	711,7559312	784,6273421	645,6523733
177E4	763,4905872	746,4784266	780,8904529
178E4	327,309408	311,7926052	343,5984267
179E4	417,0568176	457,7702815	379,9643536
180E4	751,4327452	749,5668844	753,3032506
18E5	2808,887965	2264,537097	3484,090242
181E4	1245,872215	1275,921349	1216,530766
182E4	266,5163437	261,4751398	271,6547413
183E4	507,8875058	446,9316039	577,1570332
184E4	1063,756084	1288,922842	877,9245501
185E4	2640,355714	3637,67314	1916,466386
186E4	318,0239527	325,8845194	310,3529884
187E4	362,5912063	360,4020773	364,7936325
188E4	1118,737975	1436,05947	871,5340013
189E4	197,4974182	198,9037579	196,1010219
190E4	249,7815861	253,2490676	246,3615814
19E5	2114,645736	2679,78279	1668,689942
191E4	246,9833679	252,3735396	241,708319
192E4	1031,075958	1024,359498	1037,836456
193E4	2491,933857	2665,025011	2330,084829
194E4	1501,874355	1831,06418	1231,866476
195E4	296,0526836	293,9975457	298,1221876
196E4	224,0095887	230,1903433	217,9947911
197E4	578,4057682	636,2411319	525,8277339
198E4	741,0052621	768,0839543	714,8812253
199E4	299,749779	305,742465	293,8745522
200E4	291,1468383	283,4937124	299,0065661
2E6	275,5413214	280,1669885	270,992026
20E5	258,0020243	255,0353758	261,0031818
201E4	2861,38835	3425,264366	2390,339085
202E4	6190,756753	2697,361455	14208,50331
203E4	273,7787396	281,8141711	265,9724242
204E4	1065,864552	1251,917404	907,4618171
205E4	691,4982687	701,3853154	681,7505943
206E4	1037,782602	966,2215197	1114,6437
207E4	229,2624947	225,458278	233,130901
208E4	345,2956403	367,0288455	324,8493427
209E4	480,3570249	553,5258436	416,8601593
210E4	1749,66951	1784,660037	1715,365017
21E5	740,5611179	680,7099092	805,6747256
211E4	673,6818468	480,1197271	945,2792817
212E4	659,6117419	555,6374502	783,0423415
213E4	197,4300969	204,8181518	190,3085388
214E4	355,4344461	372,1497893	339,4698832
215E4	376,09283	379,3625242	372,8513169
216E4	229,793613	237,9728735	221,8954781
217E4	1215,182114	1307,797444	1129,125598
218E4	502,5558902	546,6739354	461,9982889
219E4	191,8267526	194,5544451	189,1373029
220E4	425,439454	418,7949321	432,1893966
22E5	1024,598894	1101,400551	953,152687
221E4	449,0975223	503,5623237	400,5235798
222E4	485,4727082	472,5346753	498,7649853
223E4	864,7602775	999,313272	748,3242327
224E4	838,4656861	796,1940291	882,9816365
225E4	191,5003505	200,8711353	182,5667196
226E4	1060,782624	952,2917719	1181,633412
227E4	223,426549	230,6908223	216,3910221
228E4	1602,172161	1202,671611	2134,377838
229E4	239,1413912	246,5221264	231,9816312
230E4	228,9160462	223,849166	234,0976164
23E5	662,3806438	466,8775618	939,749847
231E4	844,8404691	518,5969138	1376,320219
232E4	652,2871181	751,3443334	566,2896032
233E4	646,3460821	499,8181746	835,8304662
234E4	319,9186607	280,9130423	364,3403263
235E4	262,4423481	257,0746305	267,9221435
236E4	303,4973569	317,502286	290,1101809
237E4	188,3634125	185,2153776	191,5649533
238E4	225,6565833	231,9698237	219,5151626
239E4	268,2556651	283,917177	253,4580776
240E4	267,4076129	269,7452525	265,0902316
24E5	1160,109386	1103,402366	1219,730744
241E4	254,1197795	244,545079	264,0693594
242E4	193,2875587	190,4136745	196,2048181
243E4	249,4390429	250,1703209	248,7099026
244E4	219,6582127	216,2075765	223,1639205
245E4	183,6875527	179,3474315	188,1327028
246E4	668,1507645	684,5427405	652,1513087
247E4	242,0070088	240,1208076	243,9080264
248E4	1166,203202	988,7055271	1375,566203
249E4	521,2782663	548,6654588	495,2581333
250E4	240,3453152	244,12732	236,6219009
25E5	665,2433972	587,3242131	753,4999709
251E4	189,6126882	188,1665947	191,0698952
252E4	353,2550148	353,858698	352,6523614
253E4	731,3847776	708,1624395	755,3686316
254E4	214,1782827	213,5633309	214,7950052
255E4	195,3255249	195,4885067	195,162679
256E4	193,7402667	194,7770635	192,7089887
257E4	347,04964	348,4030532	345,7014844
258E4	208,7079257	211,2723261	206,1746516
259E4	409,3170376	437,5193144	382,9326655
260E4	277,6900174	275,2864393	280,1145816
26E5	1568,234279	2056,297979	1196,012824
261E4	249,3427667	277,114776	224,3540248
262E4	229,5792274	231,6393804	227,537397
263E4	187,4993355	189,0590524	185,9524861
264E4	639,0447704	688,2060561	593,3952701
265E4	741,0130994	792,9449018	692,4824313
266E4	796,9867884	694,1772847	915,0226533
267E4	566,3734611	600,0310217	534,6038553
268E4	616,7321854	590,7581263	643,8482547
269E4	615,9523744	598,6989903	633,7029687
270E4	1551,292569	1344,713927	1789,60639
27E5	295,0240077	293,2431035	296,8157276
271E4	211,9837558	206,7231937	217,3781854
272E4	401,7497066	409,2966098	394,3419586
273E4	371,9345974	334,5026418	413,5553131
274E4	386,2028468	395,7293571	376,9056711
275E4	890,4020727	814,0873135	973,8707851
276E4	2760,476746	3222,132287	2364,965553
277E4	428,6996795	405,3431933	453,4020016
278E4	488,7524193	499,6602692	478,0826935
279E4	481,8515943	475,4853697	488,3030556
280E4	1234,252265	1448,870913	1051,424693
28E5	1538,160015	1314,558843	1799,794847
281E4	212,6641911	214,8734675	210,4776299
282E4	1247,189383	1309,415062	1187,920775
283E4	377,0024777	376,7377824	377,267359
284E4	479,9393324	536,5751717	429,2814407
285E4	657,3326481	662,587126	652,1198395
286E4	339,1755954	334,7545906	343,654987
287E4	1143,141441	1307,564913	999,3938664
288E4	1783,237854	1556,119218	2043,504899
289E4	435,0874262	441,2737415	428,9878384
290E4	1508,830541	1338,582059	1700,732194
29E5	699,3244493	721,6356113	677,7030924
291E4	509,382367	521,3880279	497,6531526
292E4	310,2398662	309,8831299	310,5970133
293E4	209,0909532	209,5034529	208,6792657
294E4	199,518434	201,3776769	197,6763569
295E4	242,0190472	236,9441802	247,2026077
296E4	307,2501493	293,0276277	322,1629816
297E4	226,8830385	224,1504186	229,6489718
298E4	417,1956506	393,3328775	442,5061336
299E4	641,6798275	712,3833798	577,9935534
300E4	699,5572455	704,8894322	694,2653946
3E6	634,9254519	651,0404595	619,2093342
30E5	210,5116856	213,4695419	207,5948136
301E4	198,4144563	193,9341967	202,9982187
302E4	441,8037833	330,72772	590,1851316
303E4	467,9481668	432,1245491	506,7416033
304E4	237,7310949	235,6867451	239,7931773
305E4	333,0045015	321,4193277	345,0072489
306E4	1441,118573	1480,675355	1402,618565
307E4	381,5645293	374,6630572	388,5931299
308E4	323,6779205	309,518108	338,485515
309E4	746,7580182	737,3233136	756,3134481
310E4	571,1443105	619,3194511	526,7165804
31E5	1095,879313	1139,598748	1053,837126
311E4	538,9488884	467,1405829	621,7954828
312E4	225,3176689	226,3288354	224,3110201
32E5	499,9326707	528,0727395	473,2921367
33E5	377,6474923	378,6592584	376,6384296
34E5	1476,245183	1679,791555	1297,363255
35E5	485,5872884	505,1472918	466,7846755
36E5	222,5293104	226,8345633	218,3057699
37E5	1169,610164	1258,721849	1086,807175
38E5	223,8779115	228,4302516	219,4162941
39E5	2278,2071	2607,045134	1990,846849
4E6	2716,029259	2499,459172	2951,364447
40E5	1325,984789	1360,756718	1292,101401
41E5	548,4774373	515,5374676	583,5220874
42E5	695,5265444	872,4205182	554,4999961
43E5	1110,32878	926,7584394	1330,260342
44E5	671,9770638	793,2856827	569,2188628
45E5	2756,330322	2089,921413	3635,235657
46E5	1606,06588	1554,689021	1659,140559
47E5	1665,240367	1915,6697	1447,548854
48E5	2603,042278	3165,46028	2140,550979
49E5	2054,943894	1984,417952	2127,976318
5E6	315,9654933	323,6483949	308,4649716
50E5	817,773833	840,9985769	795,1904561
51E5	2604,847925	2473,434134	2743,243743
52E5	853,5437996	945,5936406	770,4546504
53E5	658,842602	639,7229221	678,5337202
54E5	348,2488967	344,8344209	351,6971818
55E5	946,912211	826,175119	1085,293801
56E5	442,7877667	430,8065737	455,1021696
57E5	229,2837128	243,3563505	216,0248576
58E5	1823,464759	1708,71955	1945,915424
59E5	210,0673779	206,7089141	213,4804077
6E6	846,6871125	873,7179079	820,4925869
60E5	1353,810501	958,3130082	1912,530516
61E5	247,5835236	266,183313	230,2834106
62E5	639,7605596	745,6060245	548,9408081
63E5	261,6359347	258,0995114	265,2208134
64E5	573,7301161	593,4380275	554,6766989
65E5	925,5774461	883,7389983	969,3966322
66E5	281,9722821	287,9337029	276,1342873
67E5	297,1542779	289,255366	305,2688913
68E5	228,5416796	230,1908759	226,9042989
69E5	490,7886815	491,3099917	490,2679245
7E6	648,2538239	668,0273285	629,0656119
70E5	340,1356629	335,2444312	345,0982578
71E5	208,4797208	211,6294557	205,3768641
72E5	232,7168341	233,0560936	232,3780684
73E5	917,4704775	730,1300362	1152,879673
74E5	230,8289098	229,7806257	231,8819762
75E5	680,2281574	937,9798276	493,305221
76E5	1105,777257	995,5570096	1228,200223
77E5	423,4427731	414,530223	432,5469464
78E5	830,0244592	952,9806937	722,932382
79E5	472,7810375	546,0415399	409,349643
8E6	1302,13945	1139,014324	1488,62671
80E5	254,392141	251,9435731	256,8645059
81E5	260,5202788	266,6660481	254,5161491
82E5	1619,951671	1308,202093	2005,99237
83E5	311,9112419	311,9195925	311,9028916
84E5	974,3817461	918,9013726	1033,21185
85E5	472,3535396	472,007701	472,6996316
86E5	863,0715941	869,9706742	856,2272254
87E5	964,5629431	1221,687558	761,5545116
88E5	231,4825981	233,8754277	229,1142501
89E5	1025,129356	1085,439447	968,1702637
9E6	356,8980503	353,6961654	360,1289207
90E5	1152,167714	1238,332714	1071,998201
91E5	657,9558291	706,8842188	612,4141147
92E5	1795,748965	2029,018837	1589,297391
93E5	1412,028437	1278,210784	1559,855645
94E5	1950,034075	1901,295361	2000,022182
95E5	3605,374048	2930,301315	4435,967713
96E5	1199,769754	1207,231667	1192,353962
97E5	1073,129417	1129,733326	1019,361577
98E5	2846,776254	3766,824817	2151,449944
99E5	2609,61592	3937,962042	1729,345071
1E7	3596,471573	1777,252618	7277,866775
10E6	1291,422122	1372,065316	1215,518735
100E5	325,6999553	316,0866581	335,6056265
101E5	3074,13981	5065,423077	1865,655726
102E5	391,7166209	392,8531965	390,5833336
103E5	1955,696026	1842,607693	2075,725051
104E5	2524,735606	2625,178984	2428,135346
105E5	3167,472844	2490,465758	4028,51723
106E5	1323,970315	1546,767157	1133,265202
107E5	734,0800123	737,8806198	730,2989807
108E5	370,6040401	395,4806616	347,2922138
109E5	567,3139692	613,9852406	524,1903523
110E5	1078,628011	1141,648858	1019,086016
11E6	268,7302564	258,5046943	279,3603068
111E5	312,4262006	305,4699442	319,5408671
112E5	1199,995409	1373,854149	1048,138176
113E5	1259,920171	1500,519802	1057,899292
114E5	649,2191394	609,5284374	691,4943833
115E5	279,7568843	279,2260858	280,2886917
116E5	279,4965322	283,1880409	275,8531443
117E5	250,1272452	271,915248	230,0850697
118E5	257,901889	259,8875612	255,9313883
119E5	996,6279844	778,2247251	1276,324572
120E5	1032,176272	1056,753743	1008,170412
12E6	649,5582625	626,8038005	673,1387652
121E5	259,6552262	275,7060278	244,5388554
122E5	1690,740689	2043,839933	1398,643813
123E5	10602,98844	20084,11089	5597,627117
124E5	1685,740504	1915,6697	1483,408673
125E5	615,36857	566,9563173	667,9147324
126E5	921,1613478	947,6937111	895,371805
127E5	323,3307379	329,846315	316,9438655
128E5	699,7399304	646,0818768	757,8543646
129E5	726,5633589	804,7517601	655,9716185
130E5	1045,916115	1099,805786	994,6669988
13E6	518,7731489	559,0191158	481,4246462
131E5	1208,214035	1304,882139	1118,707285
132E5	1745,81305	1686,480586	1807,232903
133E5	2108,685994	2169,665198	2049,420632
134E5	1743,293855	1093,724485	2778,646274
135E5	1045,837991	1115,460396	980,561128
136E5	4440,01912	4590,068488	4294,874867
137E5	481,6445998	459,7323152	504,6012925
138E5	1383,753712	1462,373645	1309,360532
139E5	423,1793187	457,8825609	391,1062597
140E5	377,9215703	464,7430801	307,3197201
14E6	2028,409328	1988,639787	2068,974195
141E5	1666,204934	1817,240593	1527,722247
142E5	1385,036274	1448,736833	1324,136612
143E5	1303,242983	1287,762055	1318,910017
144E5	1388,899822	1266,987943	1522,542283
145E5	2720,582602	2370,923074	3121,809298
146E5	2301,033866	2100,57231	2520,625845
147E5	766,5148913	896,0094798	655,7353375
148E5	855,7971753	797,6432347	918,1909572
149E5	1525,276761	1310,477549	1775,283521
150E5	480,7105698	462,7844402	499,3310748
15E6	1140,125438	1356,124049	958,5303165
151E5	1106,73596	1059,878791	1155,664681
152E5	1082,621483	1140,705153	1027,49538
153E5	2855,180628	3346,103275	2436,283565
154E5	1176,541469	1069,062123	1294,826371
155E5	4172,607197	3581,132113	4861,772833
156E5	2192,586791	2819,583822	1705,016463
157E5	955,0087846	916,5524207	995,0786861
158E5	857,6192949	1051,002199	699,818569
159E5	849,4449953	836,1703318	862,9304015
160E5	249,9643112	260,2546029	240,0808907
16E6	322,2578699	327,7957214	316,8135761
161E5	325,4845117	351,2529518	301,6064828
162E5	705,448337	633,4893652	785,5812322
163E5	773,3986601	816,7382003	732,3588969
164E5	1454,663481	962,0533866	2199,509792
165E5	1209,14365	1130,916121	1292,782319
166E5	2279,765567	2920,365703	1779,685002
167E5	940,2867249	896,1006979	986,6515305
168E5	1194,363567	1181,652159	1207,211716
169E5	784,2946875	817,503048	752,4353069
170E5	536,1551989	486,9096427	590,3814017
17E6	2416,718006	2507,730694	2329,008428
171E5	657,152781	446,2452377	967,7409216
172E5	853,3170118	835,9713693	871,0225605
173E5	292,4946577	281,3300484	304,1023355
174E5	1968,707711	2099,456208	1846,101879
175E5	380,2105804	386,5755008	373,9504576
176E5	1078,519638	1052,387055	1105,301139
177E5	709,599624	607,6597414	828,6407541
178E5	698,5397088	541,3295275	901,4060753
179E5	638,5120945	765,518618	532,5771121
180E5	1452,614824	1396,554956	1510,925022
18E6	798,5654378	801,1101752	796,0287838
181E5	943,5334629	948,9468329	938,150974
182E5	1963,606384	2502,0016	1541,066173
183E5	650,9789207	726,1835528	583,5625904
184E5	399,632065	349,1985197	457,3495543
185E5	507,6223465	530,7541403	485,498703
186E5	647,0657721	626,4823549	668,3254687
187E5	369,8871795	382,0452003	358,1160696
188E5	763,595571	917,4083153	635,5710825
189E5	230,4385809	228,5707255	232,3217002
190E5	225,5317275	226,7690464	224,3011598
19E6	317,5063787	324,9895965	310,1954696
191E5	228,5033854	224,7493864	232,3200877
192E5	569,5282446	547,3034453	592,6555444
193E5	819,8276327	846,9210958	793,6009042
194E5	1349,854488	1326,669532	1373,444626
195E5	1721,260733	1622,796731	1825,699088
196E5	1111,818265	1144,601927	1079,973591
197E5	270,4009864	275,4906904	265,4053149
198E5	553,6619755	552,5723962	554,7537032
199E5	655,0486551	703,7650419	609,7045392
200E5	777,4503714	730,704124	827,1871749
2E7	437,4982021	429,6763473	445,4624463
20E6	3692,716337	3693,739267	3691,693691
201E5	397,9315234	424,9678098	372,6152749
202E5	1090,324488	905,2988843	1313,165751
203E5	300,8694059	297,7786961	303,9921949
204E5	614,9810296	567,0635142	666,9476299
205E5	1167,905827	1583,974611	861,1274514
206E5	336,1325951	324,7314733	347,9340032
207E5	2611,778305	3232,720576	2110,106876
208E5	509,8920799	482,1504602	539,2298765
209E5	750,1877441	736,8955026	763,7197532
210E5	542,4607624	566,4258787	519,5095948
21E6	1507,706401	1532,884368	1482,941987
211E5	504,4647182	518,7885809	490,5363404
212E5	768,9902819	808,4847162	731,4251486
213E5	324,0115536	352,1768922	298,0987373
214E5	351,0149205	358,9121219	343,2914826
215E5	634,4788288	568,698337	707,8680524
216E5	1057,135572	1096,844298	1018,864408
217E5	392,9666976	457,438144	337,581873
218E5	211,758583	213,814131	209,7227965
219E5	285,2645256	297,3846812	273,6383369
220E5	449,9372608	481,7385324	420,2353042
22E6	226,0144953	229,8198935	222,2721076
221E5	619,7316421	509,4133462	753,9404121
222E5	353,1408446	365,5520879	341,1509885
223E5	5630,704675	8832,051723	3589,747449
224E5	304,910514	329,4921894	282,1627478
225E5	1040,47285	1186,5607	912,3711515
226E5	1053,954165	1048,549815	1059,386371
227E5	377,6967992	406,3774451	351,0403291
228E5	585,7454141	406,9392707	843,1176711
229E5	201,1526003	200,6869831	201,6192978
230E5	788,0546395	736,1505935	843,6183035
23E6	1135,315925	934,7864943	1378,862721
231E5	1598,251432	1401,533254	1822,580829
232E5	244,3273482	248,6644484	240,0658938
233E5	347,7455716	349,6942389	345,8077631
234E5	268,1029416	278,1803802	258,3905709
235E5	255,1228035	277,6832256	234,3953068
236E5	197,3277395	199,42465	195,2528776
237E5	563,505777	527,6386681	601,8110117
238E5	236,8322562	232,0995861	241,6614287
239E5	513,7633119	413,9866506	637,5875653
240E5	282,364168	271,5134535	293,6485184
24E6	990,8685943	1191,425836	824,0719154
241E5	246,1635491	254,125365	238,451179
242E5	324,8973401	333,0235431	316,9694269
243E5	370,2040765	384,8218822	356,1415413
244E5	206,3247946	209,066283	203,6192553
245E5	210,8841176	216,5240209	205,3911196
246E5	543,5304032	544,0732073	542,9881406
247E5	535,5917929	424,8855085	675,1432161
248E5	343,1055652	374,3075775	314,5045304
249E5	790,3492976	820,5533352	761,2570511
250E5	201,0452895	197,9959102	204,141633
25E6	263,3817063	268,5269349	258,3350651
251E5	211,444945	213,2738399	209,6317334
252E5	313,0798127	316,6898298	309,510947
253E5	329,3932112	352,2665323	308,0050974
254E5	370,1924526	317,8538207	431,149299
255E5	194,5683673	191,1264247	198,0722949
256E5	280,7416991	275,5294824	286,0525159
257E5	422,681959	459,7642258	388,5905611
258E5	245,1064976	239,6358265	250,7020592
259E5	938,9153127	964,5125731	913,9973796
260E5	320,9367461	321,3993561	320,4748019
26E6	517,5178388	540,0464098	495,9290694
261E5	257,5946068	276,9318366	239,6076315
262E5	226,9766441	234,9234073	219,2986964
263E5	252,4831278	256,3746004	248,6507234
264E5	543,4662731	625,7315773	472,0164375
265E5	806,2080152	736,8019824	882,1520289
266E5	521,4974679	571,8910205	475,5444643
267E5	1024	595,2972231	1761,432708
268E5	716,5368727	836,4954056	613,7811236
269E5	400,5605157	389,689987	411,7342813
270E5	389,8265386	377,3274661	402,7396461
27E6	1352,628829	1205,458961	1517,766103
271E5	709,5489661	670,3018506	751,0940554
272E5	245,051051	247,2643027	242,8576101
273E5	483,180384	475,8576623	490,6157912
274E5	474,4908241	518,3645396	434,330524
275E5	791,9111353	807,7843714	776,3498137
276E5	283,5746807	279,2447289	287,9717724
277E5	553,5417605	570,4683348	537,1174208
278E5	1075,771905	1255,393021	921,8509048
279E5	976,1865793	1101,817812	864,880044
280E5	528,8519265	541,2719186	516,7169229
28E6	670,6222842	554,379416	811,2390811
281E5	388,9650048	400,6716085	377,6004383
282E5	1144,148421	1354,961855	966,1346593
283E5	290,8366639	300,3637666	281,6117471
284E5	301,3723105	309,9867983	292,9972181
285E5	435,5707334	448,9682541	422,5730039
286E5	585,2190598	549,8469157	622,8667256
287E5	464,9677065	460,6476601	469,3282671
288E5	794,3918693	749,6501315	841,8039502
289E5	290,0591737	288,9381342	291,1845627
290E5	330,7414936	341,3095612	320,5006481
29E6	289,4652934	286,5076419	292,4534771
291E5	916,7981359	867,023205	969,4305956
292E5	281,7134996	283,0388837	280,3943218
293E5	296,3072051	296,6558627	295,9589574
294E5	1772,319907	1206,500898	2603,494002
295E5	276,3213576	282,1176136	270,6441888
296E5	207,4780656	209,2818486	205,6898293
297E5	616,0142669	502,7869938	754,7402412
298E5	379,4436578	365,0355781	394,4204294
299E5	935,191634	953,0203817	917,6964197
300E5	815,6839287	929,0653747	716,1393478
3E7	1063,109705	947,6780497	1192,60148
30E6	292,5234682	289,0582973	296,0301788
301E5	13868,26825	17734,44296	10844,93404
302E5	382,229477	394,2353571	370,5892189
303E5	359,2418191	363,6331779	354,9034919
304E5	342,859003	343,6334067	342,0863445
305E5	457,8707567	457,6126525	458,1290064
306E5	422,8610977	553,7560431	322,9066485
307E5	205,3427229	205,1995003	205,4860455
308E5	590,5943289	603,359323	578,0993979
309E5	2109,911605	2186,33729	2036,157458
310E5	353,5792816	344,2445402	363,1671496
31E6	2104,176617	1220,407406	3627,935401
311E5	299,4999225	308,0093731	291,2255646
312E5	357,3507189	358,4720483	356,232897
32E6	323,5080784	337,6191417	309,9867983
33E6	1003,38512	980,9981033	1026,283023
34E6	1403,670383	1240,847496	1587,858743
35E6	582,4875148	562,6824136	602,9897092
36E6	3956,018324	5529,882035	2830,093097
37E6	521,5433188	512,9044615	530,3276806
38E6	1975,999192	1674,483347	2331,807489
39E6	753,1924624	841,7277182	673,9695904
4E7	961,8146161	773,2869612	1196,305385
40E6	1582,132848	1451,447652	1724,584656
41E6	415,3124643	432,4651783	398,8400723
42E6	220,5397566	223,1232088	217,9862172
43E6	215,0748314	221,7427624	208,6074089
44E6	339,5852454	326,5182589	353,1751618
45E6	246,3282393	260,9819611	232,4973007
46E6	499,5805096	465,8235707	535,7837201
47E6	1582,894932	1285,992655	1948,344227
48E6	1695,746738	1853,650435	1551,294108
49E6	815,365595	813,0740859	817,6635624
5E7	256,0118461	275,2680605	238,1026887
50E6	1382,196377	1428,072621	1337,793889
51E6	344,4844702	347,4143681	341,5792814
52E6	237,5671664	256,701892	219,8587557
53E6	346,2567797	344,1412442	348,38532
54E6	3651,440415	4087,112462	3262,209501
55E6	201,2137422	200,6906977	201,73815
56E6	440,1505313	461,9405723	419,3883409
57E6	430,1681456	428,5383214	431,8041684
58E6	240,4278262	237,5257506	243,3653593
59E6	210,9950063	217,295361	204,8773268
6E7	285,0477522	281,1480432	289,0015527
60E6	334,1228654	350,1193705	318,85722
61E6	246,6423388	255,2003922	238,3712766
62E6	1173,699168	1217,081748	1131,86295
63E6	225,645135	226,5794988	224,7146242
64E6	1254,412923	2425,555738	648,7386607
65E6	311,5910983	335,5126852	289,3750873
66E6	223,435817	225,4462809	221,4432818
67E6	223,5318421	230,7211708	216,5665347
68E6	252,3933513	231,5751545	275,0830671
69E6	208,9701866	206,7924877	211,1708186
7E7	1517,625146	1486,495829	1549,406356
70E6	997,9303091	1002,627615	993,2550101
71E6	262,3777332	257,8866738	266,9470038
72E6	221,7243307	233,3260064	210,6995255
73E6	226,6511786	234,3866301	219,1710198
74E6	224,0618665	230,705691	217,6093697
75E6	1522,573986	923,7126015	2509,689205
76E6	233,8546349	240,5350495	227,3597563
77E6	351,147901	349,0088265	353,3000859
78E6	248,910477	256,4462975	241,596101
79E6	249,0264217	254,8085576	243,3754945
8E7	1162,286283	1314,944723	1027,350718
80E6	254,0305545	256,218902	251,8608976
81E6	2123,703632	2427,687568	1857,783175
82E6	1534,422304	1636,214876	1438,962475
83E6	309,3847357	342,4042071	279,5494702
84E6	2595,085871	2874,111238	2343,148932
85E6	280,5492253	281,5278034	279,5740487
86E6	1422,528394	1795,226143	1127,204524
87E6	607,5531033	601,4176972	613,7511002
88E6	1082,896686	1087,088113	1078,72142
89E6	1991,813044	2321,91572	1708,640485
9E7	543,8067701	579,7338449	510,1061562
90E6	1312,134478	1228,28791	1401,704661
91E6	1905,576524	3006,981	1207,597217
92E6	1527,164894	1718,776967	1356,91405
93E6	1398,26757	1037,107443	1885,197346
94E6	444,5421582	425,2909899	464,6647476
95E6	1802,931327	2363,485544	1375,32526
96E6	308,0498933	314,2684458	301,9543897
97E6	1161,866476	1124,855366	1200,095362
98E6	407,4233581	409,9800734	404,8825869
99E6	13466,30817	21773,71947	8328,455589
1E8	1497,276333	1436,716528	1560,388827
10E7	544,6271739	534,7325057	554,7049326
100E6	629,7294273	663,9160178	597,3031844
101E6	1344,657482	1409,378198	1282,908837
102E6	836,4884937	913,2949816	766,1412952
103E6	982,709625	1097,678428	879,7824415
104E6	1005,347343	966,4355105	1045,825893
105E6	661,2637353	646,7108501	676,144103
106E6	2212,609539	2335,582372	2096,111459
107E6	309,5173919	289,5254783	330,8897595
108E6	2781,248382	2690,018151	2875,572627
109E6	439,9675582	525,935846	368,051453
110E6	302,125398	289,7343568	315,0463657
11E7	694,2188143	664,2856516	725,5007857
111E6	2074,359545	1958,50015	2197,072858
112E6	1161,806186	1086,817233	1241,969279
113E6	966,1822399	645,2598368	1446,716606
114E6	1466,135972	1784,2059	1204,768288
115E6	214,0338139	211,3006089	216,8023734
116E6	1515,959235	1143,438831	2009,842886
117E6	373,0929342	385,3243588	361,249774
118E6	1175,875915	1027,559907	1345,599568
119E6	851,1885997	921,3738859	786,3496495
120E6	876,982873	939,9498976	818,2339947
12E7	350,2508541	339,4730248	361,3708655
121E6	275,3821745	262,1192596	289,3161767
122E6	1197,400355	1145,067346	1252,12514
123E6	6220,939315	9029,309398	4286,051596
124E6	3512,258854	3217,668881	3833,819673
125E6	831,8205722	774,4563815	893,4337439
126E6	2084,647929	1291,122089	3365,876104
127E6	1237,454686	1535,968891	996,9564542
128E6	1578,238728	1612,331829	1544,866532
129E6	1323,502607	840,6511918	2083,693174
130E6	591,0008799	614,3640311	568,5261869
13E7	626,7370953	577,6452061	680,0011192
131E6	463,4698965	429,1109283	500,5799919
132E6	1437,566781	1534,308706	1346,924671
133E6	1277,131824	705,3928462	2312,279894
134E6	1336,354089	1725,541392	1034,946052
135E6	1290,075721	1266,516504	1314,073177
136E6	2274,315215	2701,4156	1914,740441
137E6	1331,744635	993,0600256	1785,938137
138E6	1090,277641	1211,638401	981,0726808
139E6	215,1789979	207,3211561	223,3346659
140E6	510,6019107	454,3269662	573,8473184
14E7	368,7659747	352,9011841	385,3439723
141E6	527,9582552	573,8234208	485,759049
142E6	837,333274	820,1401185	854,8868613
143E6	986,2514791	1019,764611	953,8397096
144E6	852,1890462	829,2056891	875,8094403
145E6	3588,461538	2656,909006	4846,630493
146E6	7116,900299	9594,773709	5278,943662
147E6	205,2597353	186,4963467	225,9109075
148E6	2028,709701	1390,055289	2960,7909
149E6	979,7408667	884,9607864	1084,671977
150E6	1065,777188	1068,018146	1063,540932
15E7	695,3031328	659,8265204	732,6872011
151E6	415,0721769	371,7581101	463,4328272
152E6	1439,240255	1038,378575	1994,852899
153E6	1510,946495	1624,035132	1405,732713
154E6	2779,031107	2473,14802	3122,746327
155E6	1889,79201	1244,419055	2869,864318
156E6	1081,544961	1034,329144	1130,916121
157E6	262,91	270,5116521	255,5219621
158E6	1506,790758	1601,535242	1417,651219
159E6	464,9257536	456,2422717	473,7745049
160E6	200,9459062	193,5858765	208,5857602
16E7	538,5856206	515,7484593	562,4340033
161E6	264,1395853	273,3779864	255,2133822
162E6	566,6299788	621,9492269	516,231099
163E6	493,0761939	528,4830625	460,0414854
164E6	177,058019	172,7745471	181,4476878
165E6	817,5122348	906,6487639	737,1391003
166E6	519,7136233	548,9469769	492,0370484
167E6	2329,627413	2005,574712	2706,039248
168E6	1910,880114	2133,968716	1711,113562
169E6	5985,958739	2319,770961	15446,22406
170E6	1819,584565	1458,382835	2270,246133
17E7	1353,53042	1359,065791	1348,017594
171E6	810,4380381	525,950448	1248,805503
172E6	677,2830112	550,3007122	833,5665704
173E6	1540,507516	1342,258349	1768,037733
174E6	785,5804533	770,6543214	800,7956764
175E6	1144,870182	991,8010984	1321,5631
176E6	902,0310537	1000,512288	813,2434071
177E6	184,5282997	181,7938749	187,3038539
178E6	669,8223728	717,6449021	625,1866484
179E6	755,5376725	837,8994272	681,2717087
180E6	294,2690712	307,8613875	281,2768662
18E7	214,1463588	215,4904468	212,8106544
181E6	927,6082283	912,5334028	942,9320861
182E6	1722,939831	2820,691166	1052,409316
183E6	313,8700397	316,9051082	310,8640388
184E6	289,8674973	313,3909204	268,1097648
185E6	5482,242182	5065,071504	5933,771975
186E6	264,1367917	274,0280595	254,6025573
187E6	385,0824569	424,0204837	349,7201299
188E6	962,5113814	943,6142368	981,7869668
189E6	266,4951152	267,6820949	265,3133989
190E6	204,331319	210,7564988	198,102019
19E7	238,8064938	258,3482146	220,7429285
191E6	270,453766	336,493079	217,3751678
192E6	283,2802508	274,2547626	292,6027601
193E6	3606,332255	3367,821287	3861,734702
194E6	538,3909102	600,4000127	482,786086
195E6	285,3116721	250,6348675	324,7862161
196E6	280,5741699	290,156402	271,3083849
197E6	3480,470481	6368,773337	1902,042062
198E6	207,4825916	213,523312	201,6127673
199E6	378,1273531	372,8840986	383,4443348
200E6	1648,239163	1597,259684	1700,845747
2E8	435,2056495	438,4089794	432,0257254
20E7	557,5425712	586,0351107	530,4353153
201E6	942,6030345	1150,131787	772,5205846
202E6	194,1940349	193,6064804	194,7833726
203E6	2746,033239	4145,891211	1818,83657
204E6	940,4234789	824,7694799	1072,295158
205E6	1019,966861	1064,280787	977,4980538
206E6	348,7883397	368,5473798	330,0886469
207E6	359,6503844	395,9724503	326,6600969
208E6	351,655337	384,2362336	321,8371024
209E6	1061,73776	1080,847047	1042,966324
210E6	990,11563	1020,233219	960,8871211
21E7	4755,670749	5141,118513	4399,121362
211E6	689,9606772	852,8176706	558,203415
212E6	1194,828684	1301,596422	1096,818922
213E6	441,7639205	447,9582471	435,6552485
214E6	682,6024268	691,1123506	674,1972889
215E6	307,0713686	315,4965225	298,8712035
216E6	3601,585426	4444,688248	2918,408864
217E6	773,3840898	815,8214355	733,154247
218E6	227,692034	224,6943488	230,7297118
219E6	201,2334951	190,6016288	212,458413
220E6	360,0163367	351,070497	369,1901307
22E7	287,206877	292,0678599	282,426797
221E6	314,3991432	318,644407	310,2104387
222E6	322,2392308	312,511094	332,2701942
223E6	271,4955958	269,37088	273,6370707
224E6	568,9592926	616,8019031	524,827623
225E6	210,2567325	204,1340762	216,5630274
226E6	528,5464727	534,4222422	522,735305
227E6	462,7156139	447,1816145	478,7892265
228E6	1636,502606	1356,838706	1973,809243
229E6	1570,462088	1541,418684	1600,052727
230E6	1118,06373	1364,629212	916,0484715
23E7	619,8377545	624,7433655	614,9706633
231E6	2301,805177	2507,932942	2112,619114
232E6	1115,653601	996,3437495	1249,25053
233E6	342,5058496	329,8280001	355,6710072
234E6	557,498162	645,2555714	481,6761209
235E6	200,1082214	205,4366759	194,9179722
236E6	206,2864048	209,5891262	203,035728
237E6	351,9024094	339,1264975	365,1596283
238E6	249,1659725	249,1751963	249,1567491
239E6	270,0897026	274,3771623	265,8692393
240E6	319,464834	331,1604394	308,1822827
24E7	604,7896701	635,9177891	575,1852698
241E6	333,2027859	341,3361852	325,2631902
242E6	1159,122072	2403,96507	558,8949668
243E6	263,1220262	288,1660049	240,2545738
244E6	196,544663	202,0292098	191,2090068
245E6	227,2025289	223,2846241	231,18918
246E6	196,0487232	200,9579943	191,2593823
247E6	1043,627705	845,0756179	1288,829975
248E6	1363,953278	1795,533527	1036,109054
249E6	240,1716062	250,4757007	230,2914026
250E6	307,2856945	304,1262581	310,4779528
25E7	2878,164665	2800,755006	2957,713838
251E6	694,5968247	695,8473069	693,3485897
252E6	448,2941695	468,630429	428,8404038
253E6	297,5369731	289,1825248	306,1327804
254E6	514,4511555	531,0756143	498,3470984
255E6	284,5822469	276,315056	293,0967875
256E6	291,5059952	291,989678	291,0231136
257E6	471,9995887	429,9823585	518,1226796
258E6	758,4517556	687,3972123	836,8510307
259E6	211,7402464	219,451252	204,3001876
260E6	445,1367377	506,3307559	391,3384936
26E7	905,993336	939,3418012	873,8288064
261E6	212,6435622	219,6206812	205,8880989
262E6	515,5780231	479,0171588	554,9293863
263E6	379,5483922	374,7980595	384,3589324
264E6	574,9170881	594,3739706	556,0971284
265E6	776,2056191	647,5869622	930,3695075
266E6	1020,242661	1327,135288	784,3172403
267E6	611,2624507	611,68424	610,8409523
268E6	684,5735117	587,1479773	798,1648766
269E6	485,2939913	528,0961281	445,9609633
270E6	372,3927982	375,7101636	369,1047237
27E7	991,9532132	939,0270377	1047,862455
271E6	1264,177398	1402,268133	1139,685383
272E6	389,8359444	382,2553763	397,5668439
273E6	653,0568071	634,1848879	672,4903124
274E6	1286,058113	1190,880958	1388,841982
275E6	820,314707	848,3291577	793,22538
276E6	495,2574786	528,1264998	464,4341273
277E6	714,9034361	728,0008313	702,0416749
278E6	3718,044179	6733,309865	2053,054559
279E6	299,2636271	314,6577893	284,6226013
280E6	456,4357846	386,2041233	539,4391537
28E7	929,299701	734,5110442	1175,745336
281E6	287,4717508	283,0905278	291,9207794
282E6	871,1555753	720,2297511	1053,708258
283E6	1019,085679	1116,493916	930,1758001
284E6	422,1074673	435,3915349	409,2287049
285E6	440,8598702	418,5674324	464,3395785
286E6	692,9430873	478,5601373	1003,364227
287E6	266,0247351	251,2401593	281,6793297
288E6	274,7666657	272,6815042	276,8677723
289E6	1187,386134	1454,485599	969,3363982
290E6	1396,064376	1780,006198	1094,937615
29E7	721,3663794	717,7644582	724,986376
291E6	248,4158303	257,347352	239,7942869
292E6	692,2613703	705,9227512	678,8643715
293E6	640,803447	666,057653	616,5067782
294E6	515,7697678	549,2870952	484,2976572
295E6	548,0695237	593,2132912	506,3612148
296E6	198,8412478	201,6761488	196,0461961
297E6	929,5586651	903,1303608	956,7603409
298E6	721,6890403	752,0807533	692,5254617
299E6	363,6441151	372,5586274	354,9429076
300E6	216,5667853	218,1015973	215,0427739
3E8	571,9050082	607,5741884	538,3298775
30E7	197,6391517	196,2610505	199,0269296
301E6	335,6634227	311,463627	361,7434705
302E6	612,9051657	624,3350635	601,6845185
303E6	214,9682641	222,2865072	207,8909564
304E6	323,2750651	328,4051721	318,2250969
305E6	591,33285	609,3737355	573,826076
306E6	896,3613722	1038,205615	773,8965171
307E6	1087,166084	1163,369342	1015,954308
308E6	1003,934793	1009,727078	998,1757359
309E6	1012,960111	853,7128013	1201,912616
310E6	390,607346	393,6874274	387,5513622
31E7	2766,113753	1458,217028	5247,082669
311E6	194,8101563	197,7083739	191,9544238
312E6	227,5161149	219,5506443	235,7705791
32E7	682,2239538	645,5819552	720,9456824
33E7	1787,385512	1643,098544	1944,342888
34E7	478,8450915	463,7113795	494,4727083
35E7	648,7309416	718,5225847	585,7183108
36E7	6309,383752	4483,780193	8878,295012
37E7	7106,055215	8967,145444	5631,225793
38E7	546,0686121	474,6148912	628,2797583
39E7	990,0688341	1039,283653	943,1845616
4E8	333,2177639	324,1474815	342,5418505
40E7	933,6801313	946,1376097	921,3866763
41E7	428,4883255	440,2656193	417,0260793
42E7	615,8953736	629,3330509	602,7446211
43E7	335,5510564	343,9631657	327,3446772
44E7	649,2002567	627,9837078	671,1336107
45E7	8621,460913	7272,990119	10219,94902
46E7	5002,671976	6538,148386	3827,800383
47E7	2290,214171	2589,395977	2025,600177
48E7	5902,525998	7130,231299	4886,210797
49E7	324,249063	304,6741792	345,0816053
5E8	530,3949935	522,7933601	538,1071578
50E7	248,9067749	257,9349221	240,1946278
51E7	3154,72837	2942,852999	3381,858044
52E7	5182,922185	8745,349161	3071,653502
53E7	268,5102499	269,3534303	267,6697089
54E7	3412,70402	4031,775393	2888,689868
55E7	274,5103226	271,7380763	277,3108512
56E7	283,4060229	291,7172667	275,3315727
57E7	212,9131964	209,925925	215,9429771
58E7	215,0318641	213,990029	216,0787715
59E7	999,8640194	1067,07041	936,8904321
6E8	340,3042238	345,0925548	335,5823333
60E7	220,7757992	232,6783402	209,4821266
61E7	494,4959163	520,4875294	469,8022476
62E7	328,3085822	340,7973415	316,2774823
63E7	301,7298202	296,949374	306,5872244
64E7	1241,585937	1176,83549	1309,899006
65E7	3024,085133	2013,141797	4542,695852
66E7	236,2117046	239,6724215	232,8009582
67E7	254,6538103	255,9060126	253,4077353
68E7	735,6872314	805,3137169	672,0805707
69E7	1473,387729	1470,848849	1475,930992
7E8	357,7257998	323,7374076	395,2825494
70E7	213,2455397	213,6136651	212,8780487
71E7	819,5407278	602,9550321	1113,925531
72E7	1541,987354	1087,588377	2186,236125
73E7	703,6559576	688,2042364	719,4546044
74E7	892,4167323	901,5812759	883,345346
75E7	774,7121398	730,9857802	821,0541378
76E7	530,0977591	421,1274031	667,2651368
77E7	358,2993438	351,4640769	365,2675429
78E7	446,8174316	345,7965623	577,3504972
79E7	461,8082179	537,4288937	396,8279945
8E8	1452,823209	1109,340931	1902,656991
80E7	418,7750002	371,8962449	471,5629781
81E7	931,1533582	892,8823007	971,0648041
82E7	843,3777064	864,0674438	823,1833762
83E7	939,8834164	1016,827742	868,7615417
84E7	372,0441453	375,9446869	368,1840729
85E7	221,3187091	221,4970106	221,1405511
86E7	336,2013718	337,0128641	335,3918335
87E7	581,6216139	605,3044164	558,8654116
88E7	1043,038717	920,7911979	1181,516253
89E7	1836,093025	1945,825383	1732,548884
9E8	5813,064029	4496,748378	7514,699637
90E7	1298,324128	1353,67269	1245,238641
91E7	1401,877942	1107,908959	1773,847704
92E7	1602,875554	1939,586745	1324,61724
93E7	2811,647563	3130,621031	2525,173741
94E7	3330,408083	4920,64997	2254,096119
95E7	2210,847058	2118,411421	2307,31607
96E7	270,5709368	257,2539753	284,5772618
97E7	2240,25978	2053,449526	2444,064886
98E7	247,8537538	265,3851398	231,4804941
99E7	1453,064762	1480,463953	1426,172653
10E8	546,9278578	514,7413179	581,1270073
100E7	1386,775556	1557,658842	1234,639056
1E9	345,1149112	344,1005259	346,1322868
101E7	485,1223952	495,9552963	474,5261116
102E7	1923,564382	2038,557398	1815,058009
103E7	4844,337115	3233,767849	7257,046014
104E7	1941,034178	1582,825351	2380,309159
105E7	3539,385712	2158,779555	5802,93212
106E7	1261,829684	1438,902551	1106,547591
107E7	210,5411191	212,8086849	208,2977152
108E7	1570,707106	1890,344872	1305,116781
109E7	283,2773483	273,0440524	293,8941733
110E7	2238,293276	2614,94832	1915,89132
11E8	2303,401104	2553,923445	2077,453283
111E7	1531,021043	1216,361901	1927,078965
112E7	11260,37093	18326,79477	6918,610434
113E7	303,0642205	317,6864047	289,1150531
[truncated: 28,344 more rows]
